# Supplementary material for: N,N-Dimethyl-4-[(E)-phenyl­imino­meth­yl]aniline
Source: Acta Crystallogr Sect E Struct Rep Online. 2009 Feb 11;65(Pt 3):o506. doi: 10.1107/S1600536809003791 (PMC2968577; doi:10.1107/S1600536809003791)
Supplement: Supplementary file 1 [file e-65-0o506-sup1.cif]

##############################################################################
###                                                                        ###
###        Electronic paper (Acta Crystallographica Section E)             ###
###                                                                        ###
##############################################################################
#                                                                            #
# This CIF contains the data in a paper accepted for publication in Acta     #
# Crystallographica Section E. It conforms to the requirements of Notes      #
# for Authors for Section E, and has been peer reviewed under the auspices   #
# of the IUCr Commission on Journals.                                        #
#                                                                            #
# Full details of the Crystallographic Information File format               #
# are given in the paper "The Crystallographic Information File (CIF):       #
# a New Standard Archive File for Crystallography" by S. R. Hall, F. H.      #
# Allen and I. D. Brown [Acta Cryst. (1991), A47, 655-685].                  #
#                                                                            #
# The current version of the core CIF dictionary is obtainable from          #
# ftp://ftp.iucr.org/pub/cif_core.dic. The current version number is 2.4.    #
#                                                                            #
# Software is freely available for graphical display of the structure(s) in  #
# this CIF.  For information consult the CIF home page http://www.iucr.org/  #
# cif/home.html                                                              #
#                                                                            #
# This file may be used for bona fide research purposes within the           #
# scientific community so long as proper attribution is given to the journal # 
# article from which it was obtained.                                        #
#                                                                            #
##############################################################################
                                             
data_global
_audit_creation_method     'SHELXL-97'
_journal_date_recd_electronic     2009-01-13
_journal_date_accepted     2009-02-01
_journal_name_full     'Acta Crystallographica, Section E'
_journal_year     2009
_journal_volume     65
_journal_issue      3
_journal_page_first     o506
_journal_page_last     o506
_journal_paper_category     QO
_journal_coeditor_code     PV2134
_publ_contact_author_name     'Shu-fan Yin'
_publ_contact_author_address
;
Department of Chemistry
Sichuan University
Chengdu 610064
People's Republic of China
;
_publ_contact_author_email     chuandayouji217@163.com
_publ_contact_author_fax     86-28-85503392
_publ_contact_author_phone     86-28-85503392
_publ_section_title
;
<i>N</i>,<i>N</i>-Dimethyl-4-[(<i>E</i>)-phenyliminomethyl]aniline
;
loop_
    _publ_author_name
    _publ_author_address
    'Zheng, Lei'
;
  College of Chemistry
  Sichuan University
  Chengdu 610064
  People's Republic of China
;
    'Yin, Xiu-juan'
;
  College of Chemistry
  Sichuan University
  Chengdu 610064
  People's Republic of China
;
    'Yang, Cong-ling'
;
  College of Chemistry
  Sichuan University
  Chengdu 610064
  People's Republic of China
;
    'Li, Ying'
;
  College of Chemistry
  Sichuan University
  Chengdu 610064
  People's Republic of China
;
    'Yin, Shu-fan'
;
  College of Chemistry
  Sichuan University
  Chengdu 610064
  People's Republic of China
;
data_I
_chemical_name_systematic
;
<i>N</i>,<i>N</i>-Dimethyl-4-[(<i>E</i>)-phenyliminomethyl]aniline
;
_chemical_name_common     ?
_chemical_formula_moiety     'C15 H16 N2'
_chemical_formula_sum     'C15 H16 N2'
_chemical_formula_iupac     'C15 H16 N2'
_chemical_formula_weight     224.30
_symmetry_cell_setting     Monoclinic
_symmetry_space_group_name_H-M     'P 21/c'
_symmetry_space_group_name_Hall     '-P 2ybc'
loop_
    _symmetry_equiv_pos_as_xyz
    'x, y, z'
    '-x, y+1/2, -z+1/2'
    '-x, -y, -z'
    'x, -y-1/2, z-1/2'
_cell_length_a     9.441(4)
_cell_length_b     8.356(3)
_cell_length_c     17.245(5)
_cell_angle_alpha     90.00
_cell_angle_beta     110.97(2)
_cell_angle_gamma     90.00
_cell_volume     1270.4(8)
_cell_formula_units_Z     4
_cell_measurement_reflns_used     20
_cell_measurement_theta_min     4.40
_cell_measurement_theta_max     7.11
_cell_measurement_temperature     292(2)
_exptl_crystal_description     block
_exptl_crystal_colour     colourless
_exptl_crystal_size_max     0.52
_exptl_crystal_size_mid     0.48
_exptl_crystal_size_min     0.46
_exptl_crystal_density_diffrn     1.173
_exptl_crystal_density_meas     ?
_exptl_crystal_density_method     'not measured'
_exptl_crystal_F_000     480
_exptl_absorpt_coefficient_mu     0.070
_exptl_absorpt_correction_type     none
_exptl_absorpt_correction_T_min     ?
_exptl_absorpt_correction_T_max     ?
_exptl_special_details
;
;
_diffrn_ambient_temperature     292(2)
_diffrn_radiation_type     MoK\a
_diffrn_radiation_wavelength     0.71073
_diffrn_radiation_source     'fine-focus sealed tube'
_diffrn_radiation_monochromator     graphite
_diffrn_measurement_device_type     'Enraf--Nonius CAD-4'
_diffrn_measurement_method     \w/2\q
_diffrn_detector_area_resol_mean     ?
_diffrn_reflns_number     3023
_diffrn_reflns_av_R_equivalents     0.0119
_diffrn_reflns_av_sigmaI/netI     0.0312
_diffrn_reflns_theta_min     2.31
_diffrn_reflns_theta_max     25.47
_diffrn_reflns_theta_full     25.47
_diffrn_measured_fraction_theta_max     0.982
_diffrn_measured_fraction_theta_full     0.982
_diffrn_reflns_limit_h_min     -11
_diffrn_reflns_limit_h_max     11
_diffrn_reflns_limit_k_min     -10
_diffrn_reflns_limit_k_max     0
_diffrn_reflns_limit_l_min     -20
_diffrn_reflns_limit_l_max     10
_diffrn_standards_number     3
_diffrn_standards_interval_count     200
_diffrn_standards_interval_time     ?
_diffrn_standards_decay_%     1.776
_refine_special_details
;
Refinement of <i>F</i>^2^ against ALL reflections. The weighted <i>R</i>-factor
<i>wR</i> and goodness of fit <i>S</i> are based on <i>F</i>^2^, conventional
<i>R</i>-factors <i>R</i> are based on <i>F</i>, with <i>F</i> set to zero for
negative <i>F</i>^2^. The threshold expression of <i>F</i>^2^ >
2\s(<i>F</i>^2^) is used only for calculating <i>R</i>-factors(gt) <i>etc</i>.
and is not relevant to the choice of reflections for refinement.
<i>R</i>-factors based on <i>F</i>^2^ are statistically about twice as large
as those based on <i>F</i>, and <i>R</i>- factors based on ALL data will be
even larger.
;
_reflns_number_total     2328
_reflns_number_gt     1336
_reflns_threshold_expression     I>2\s(I)
_refine_ls_structure_factor_coef     Fsqd
_refine_ls_matrix_type     full
_refine_ls_R_factor_all     0.0981
_refine_ls_R_factor_gt     0.0472
_refine_ls_wR_factor_gt     0.1301
_refine_ls_wR_factor_ref     0.1498
_refine_ls_goodness_of_fit_ref     1.016
_refine_ls_restrained_S_all     1.016
_refine_ls_number_reflns     2328
_refine_ls_number_parameters     157
_refine_ls_number_restraints     0
_refine_ls_hydrogen_treatment     constr
_refine_ls_weighting_scheme     calc
_refine_ls_weighting_details
                'calc w=1/[\s^2^(Fo^2^)+(0.0913P)^2^] where P=(Fo^2^+2Fc^2^)/3 '
_atom_sites_solution_hydrogens     geom
_atom_sites_solution_primary     direct
_atom_sites_solution_secondary     difmap
_refine_ls_shift/su_max     0.000
_refine_ls_shift/su_mean     0.000
_refine_diff_density_max     0.129
_refine_diff_density_min     -0.135
_refine_ls_extinction_method     'SHELXL97 (Sheldrick, 2008)'
_refine_ls_extinction_coef     0.032(10)
loop_
    _atom_type_symbol
    _atom_type_description
    _atom_type_scat_dispersion_real
    _atom_type_scat_dispersion_imag
    _atom_type_scat_source
    'C' 'C' 0.0033 0.0016
                         'International Tables Vol C Tables 4.2.6.8 and 6.1.1.4'
    'H' 'H' 0.0000 0.0000
                         'International Tables Vol C Tables 4.2.6.8 and 6.1.1.4'
    'N' 'N' 0.0061 0.0033
                         'International Tables Vol C Tables 4.2.6.8 and 6.1.1.4'
_computing_data_collection     'DIFRAC (Gabe <i>et al.</i>, 1993)'
_computing_cell_refinement     'NRCVAX (Gabe <i>et al.</i>,  1989)'
_computing_data_reduction     'NRCVAX (Gabe <i>et al.</i>,  1989)'
_computing_structure_solution     'SHELXS97 (Sheldrick, 2008)'
_computing_structure_refinement     'SHELXL97 (Sheldrick, 2008)'
_computing_molecular_graphics     'ORTEP-3 for Windows (Farrugia,1997)'
_computing_publication_material     'SHELXL97 (Sheldrick, 2008)'
loop_
    _atom_site_type_symbol
    _atom_site_label
    _atom_site_fract_x
    _atom_site_fract_y
    _atom_site_fract_z
    _atom_site_U_iso_or_equiv
    _atom_site_adp_type
    _atom_site_calc_flag
    _atom_site_refinement_flags
    _atom_site_occupancy
    _atom_site_disorder_assembly
    _atom_site_disorder_group
    N N1 0.30901(17) 1.50607(18) -0.07311(10) 0.0722(5) Uani d . 1 . .
    N N2 0.28787(18) 0.86291(19) 0.13032(9) 0.0668(5) Uani d . 1 . .
    C C1 0.3837(2) 1.4806(2) -0.13194(12) 0.0815(6) Uani d . 1 . .
    H H1A 0.4831 1.4372 -0.1037 0.122 Uiso calc R 1 . .
    H H1B 0.3924 1.5807 -0.1572 0.122 Uiso calc R 1 . .
    H H1C 0.3254 1.4071 -0.1740 0.122 Uiso calc R 1 . .
    C C2 0.2456(3) 1.6630(2) -0.07117(15) 0.0907(7) Uani d . 1 . .
    H H2A 0.1369 1.6571 -0.0944 0.136 Uiso calc R 1 . .
    H H2B 0.2810 1.7363 -0.1031 0.136 Uiso calc R 1 . .
    H H2C 0.2768 1.6997 -0.0148 0.136 Uiso calc R 1 . .
    C C3 0.28724(19) 1.3833(2) -0.02654(11) 0.0587(5) Uani d . 1 . .
    C C4 0.2055(2) 1.4036(2) 0.02656(12) 0.0687(5) Uani d . 1 . .
    H H4 0.1636 1.5029 0.0300 0.082 Uiso calc R 1 . .
    C C5 0.1867(2) 1.2792(2) 0.07319(12) 0.0686(5) Uani d . 1 . .
    H H5 0.1329 1.2965 0.1082 0.082 Uiso calc R 1 . .
    C C6 0.2449(2) 1.1275(2) 0.07036(11) 0.0616(5) Uani d . 1 . .
    C C7 0.3258(2) 1.1071(2) 0.01746(10) 0.0636(5) Uani d . 1 . .
    H H7 0.3669 1.0073 0.0142 0.076 Uiso calc R 1 . .
    C C8 0.3462(2) 1.2297(2) -0.02946(11) 0.0625(5) Uani d . 1 . .
    H H8 0.4004 1.2115 -0.0643 0.075 Uiso calc R 1 . .
    C C9 0.2222(2) 0.9985(2) 0.12090(11) 0.0681(5) Uani d . 1 . .
    H H9 0.1550 1.0160 0.1484 0.082 Uiso calc R 1 . .
    C C10 0.2496(2) 0.7447(2) 0.17785(11) 0.0619(5) Uani d . 1 . .
    C C11 0.1006(2) 0.7114(2) 0.16925(12) 0.0715(6) Uani d . 1 . .
    H H11 0.0217 0.7702 0.1321 0.086 Uiso calc R 1 . .
    C C12 0.0694(2) 0.5918(3) 0.21553(13) 0.0795(6) Uani d . 1 . .
    H H12 -0.0307 0.5700 0.2093 0.095 Uiso calc R 1 . .
    C C13 0.1848(3) 0.5041(2) 0.27093(13) 0.0796(6) Uani d . 1 . .
    H H13 0.1629 0.4243 0.3025 0.096 Uiso calc R 1 . .
    C C14 0.3326(2) 0.5352(2) 0.27936(12) 0.0744(6) Uani d . 1 . .
    H H14 0.4110 0.4757 0.3165 0.089 Uiso calc R 1 . .
    C C15 0.3645(2) 0.6536(2) 0.23315(11) 0.0682(5) Uani d . 1 . .
    H H15 0.4648 0.6733 0.2389 0.082 Uiso calc R 1 . .
loop_
    _atom_site_aniso_label
    _atom_site_aniso_U_11
    _atom_site_aniso_U_22
    _atom_site_aniso_U_33
    _atom_site_aniso_U_12
    _atom_site_aniso_U_13
    _atom_site_aniso_U_23
    N1 0.0775(11) 0.0677(10) 0.0723(11) 0.0087(8) 0.0278(9) 0.0044(8)
    N2 0.0681(10) 0.0769(11) 0.0590(9) 0.0019(8) 0.0270(8) -0.0015(8)
    C1 0.0882(14) 0.0911(14) 0.0695(12) -0.0005(11) 0.0338(11) 0.0092(11)
    C2 0.0945(16) 0.0719(13) 0.1018(16) 0.0086(11) 0.0305(14) 0.0059(12)
    C3 0.0538(10) 0.0656(11) 0.0530(10) -0.0001(8) 0.0146(8) -0.0077(9)
    C4 0.0696(12) 0.0667(11) 0.0716(12) 0.0094(9) 0.0276(10) -0.0083(10)
    C5 0.0684(12) 0.0816(14) 0.0637(11) 0.0060(10) 0.0333(10) -0.0109(10)
    C6 0.0620(11) 0.0713(12) 0.0535(10) 0.0026(9) 0.0231(9) -0.0057(9)
    C7 0.0682(12) 0.0637(11) 0.0630(11) 0.0070(9) 0.0285(10) -0.0066(9)
    C8 0.0669(12) 0.0682(12) 0.0580(11) 0.0063(9) 0.0290(9) -0.0048(9)
    C9 0.0657(12) 0.0836(14) 0.0594(11) 0.0019(10) 0.0278(9) -0.0064(10)
    C10 0.0642(12) 0.0724(11) 0.0528(10) -0.0030(10) 0.0255(9) -0.0095(9)
    C11 0.0607(12) 0.0852(14) 0.0656(12) -0.0022(10) 0.0191(10) -0.0030(11)
    C12 0.0657(12) 0.0961(15) 0.0779(13) -0.0151(11) 0.0271(11) -0.0076(12)
    C13 0.0881(15) 0.0816(14) 0.0746(13) -0.0110(12) 0.0358(12) -0.0003(11)
    C14 0.0770(13) 0.0800(13) 0.0680(12) 0.0054(11) 0.0281(10) 0.0050(11)
    C15 0.0619(12) 0.0796(12) 0.0680(12) 0.0011(10) 0.0291(10) -0.0036(11)
_geom_special_details
;
All e.s.d.'s (except the e.s.d. in the dihedral angle between two l.s. planes)
are estimated using the full covariance matrix. The cell e.s.d.'s are taken
into account individually in the estimation of e.s.d.'s in distances, angles
and torsion angles; correlations between e.s.d.'s in cell parameters are only
used when they are defined by crystal symmetry. An approximate (isotropic)
treatment of cell e.s.d.'s is used for estimating e.s.d.'s involving l.s.
planes.
;
loop_
    _geom_bond_atom_site_label_1
    _geom_bond_atom_site_label_2
    _geom_bond_site_symmetry_2
    _geom_bond_distance
    _geom_bond_publ_flag
    N1 C3 . 1.363(2) ?
    N1 C1 . 1.444(2) ?
    N1 C2 . 1.447(2) ?
    N2 C9 . 1.274(2) ?
    N2 C10 . 1.411(2) ?
    C1 H1A . 0.9600 ?
    C1 H1B . 0.9600 ?
    C1 H1C . 0.9600 ?
    C2 H2A . 0.9600 ?
    C2 H2B . 0.9600 ?
    C2 H2C . 0.9600 ?
    C3 C4 . 1.403(2) ?
    C3 C8 . 1.407(2) ?
    C4 C5 . 1.364(2) ?
    C4 H4 . 0.9300 ?
    C5 C6 . 1.389(2) ?
    C5 H5 . 0.9300 ?
    C6 C7 . 1.394(2) ?
    C6 C9 . 1.449(3) ?
    C7 C8 . 1.361(2) ?
    C7 H7 . 0.9300 ?
    C8 H8 . 0.9300 ?
    C9 H9 . 0.9300 ?
    C10 C15 . 1.388(3) ?
    C10 C11 . 1.388(3) ?
    C11 C12 . 1.375(3) ?
    C11 H11 . 0.9300 ?
    C12 C13 . 1.375(3) ?
    C12 H12 . 0.9300 ?
    C13 C14 . 1.375(3) ?
    C13 H13 . 0.9300 ?
    C14 C15 . 1.370(3) ?
    C14 H14 . 0.9300 ?
    C15 H15 . 0.9300 ?
loop_
    _geom_angle_atom_site_label_1
    _geom_angle_atom_site_label_2
    _geom_angle_atom_site_label_3
    _geom_angle_site_symmetry_1
    _geom_angle_site_symmetry_3
    _geom_angle
    _geom_angle_publ_flag
    C3 N1 C1 . . 121.18(15) ?
    C3 N1 C2 . . 121.17(16) ?
    C1 N1 C2 . . 117.39(17) ?
    C9 N2 C10 . . 118.88(16) ?
    N1 C1 H1A . . 109.5 ?
    N1 C1 H1B . . 109.5 ?
    H1A C1 H1B . . 109.5 ?
    N1 C1 H1C . . 109.5 ?
    H1A C1 H1C . . 109.5 ?
    H1B C1 H1C . . 109.5 ?
    N1 C2 H2A . . 109.5 ?
    N1 C2 H2B . . 109.5 ?
    H2A C2 H2B . . 109.5 ?
    N1 C2 H2C . . 109.5 ?
    H2A C2 H2C . . 109.5 ?
    H2B C2 H2C . . 109.5 ?
    N1 C3 C4 . . 121.86(16) ?
    N1 C3 C8 . . 121.37(16) ?
    C4 C3 C8 . . 116.77(17) ?
    C5 C4 C3 . . 120.70(16) ?
    C5 C4 H4 . . 119.7 ?
    C3 C4 H4 . . 119.7 ?
    C4 C5 C6 . . 122.56(16) ?
    C4 C5 H5 . . 118.7 ?
    C6 C5 H5 . . 118.7 ?
    C5 C6 C7 . . 116.79(17) ?
    C5 C6 C9 . . 120.79(17) ?
    C7 C6 C9 . . 122.42(17) ?
    C8 C7 C6 . . 121.63(16) ?
    C8 C7 H7 . . 119.2 ?
    C6 C7 H7 . . 119.2 ?
    C7 C8 C3 . . 121.55(16) ?
    C7 C8 H8 . . 119.2 ?
    C3 C8 H8 . . 119.2 ?
    N2 C9 C6 . . 124.65(17) ?
    N2 C9 H9 . . 117.7 ?
    C6 C9 H9 . . 117.7 ?
    C15 C10 C11 . . 118.49(18) ?
    C15 C10 N2 . . 118.89(16) ?
    C11 C10 N2 . . 122.57(18) ?
    C12 C11 C10 . . 120.17(19) ?
    C12 C11 H11 . . 119.9 ?
    C10 C11 H11 . . 119.9 ?
    C13 C12 C11 . . 120.63(19) ?
    C13 C12 H12 . . 119.7 ?
    C11 C12 H12 . . 119.7 ?
    C12 C13 C14 . . 119.64(19) ?
    C12 C13 H13 . . 120.2 ?
    C14 C13 H13 . . 120.2 ?
    C15 C14 C13 . . 120.05(19) ?
    C15 C14 H14 . . 120.0 ?
    C13 C14 H14 . . 120.0 ?
    C14 C15 C10 . . 121.00(18) ?
    C14 C15 H15 . . 119.5 ?
    C10 C15 H15 . . 119.5 ?
loop_
    _geom_torsion_atom_site_label_1
    _geom_torsion_atom_site_label_2
    _geom_torsion_atom_site_label_3
    _geom_torsion_atom_site_label_4
    _geom_torsion_site_symmetry_1
    _geom_torsion_site_symmetry_2
    _geom_torsion_site_symmetry_3
    _geom_torsion_site_symmetry_4
    _geom_torsion
    _geom_torsion_publ_flag
    C1 N1 C3 C4 . . . . -175.41(16) ?
    C2 N1 C3 C4 . . . . -1.3(3) ?
    C1 N1 C3 C8 . . . . 4.7(3) ?
    C2 N1 C3 C8 . . . . 178.74(17) ?
    N1 C3 C4 C5 . . . . -179.28(17) ?
    C8 C3 C4 C5 . . . . 0.6(3) ?
    C3 C4 C5 C6 . . . . -0.7(3) ?
    C4 C5 C6 C7 . . . . 0.5(3) ?
    C4 C5 C6 C9 . . . . -179.94(17) ?
    C5 C6 C7 C8 . . . . -0.3(3) ?
    C9 C6 C7 C8 . . . . -179.89(17) ?
    C6 C7 C8 C3 . . . . 0.4(3) ?
    N1 C3 C8 C7 . . . . 179.43(16) ?
    C4 C3 C8 C7 . . . . -0.5(3) ?
    C10 N2 C9 C6 . . . . -176.70(15) ?
    C5 C6 C9 N2 . . . . -170.32(18) ?
    C7 C6 C9 N2 . . . . 9.2(3) ?
    C9 N2 C10 C15 . . . . -137.72(18) ?
    C9 N2 C10 C11 . . . . 44.8(2) ?
    C15 C10 C11 C12 . . . . 0.7(3) ?
    N2 C10 C11 C12 . . . . 178.17(16) ?
    C10 C11 C12 C13 . . . . 0.2(3) ?
    C11 C12 C13 C14 . . . . -0.8(3) ?
    C12 C13 C14 C15 . . . . 0.4(3) ?
    C13 C14 C15 C10 . . . . 0.5(3) ?
    C11 C10 C15 C14 . . . . -1.0(3) ?
    N2 C10 C15 C14 . . . . -178.61(16) ?
