# Supplementary material for: N,N-Dimethyl-4-[(E)-phenyl­imino­meth­yl]aniline
Source: Acta Crystallogr Sect E Struct Rep Online. 2009 Feb 11;65(Pt 3):o506. doi: 10.1107/S1600536809003791 (PMC2968577; doi:10.1107/S1600536809003791)
Supplement: Supplementary file 2 [file e-65-0o506-Isup2.hkl]

# 
# h,k,l, Fc-squared, Fo-squared, sigma(Fo-squared) and status flag 
# 
data_I
_shelx_title ' ZL in p21/c' 
_shelx_refln_list_code          4 
_shelx_F_calc_maximum       81.03 
_exptl_crystal_F_000       480.00 
_reflns_d_resolution_high  0.8265 
 
loop_ 
 _symmetry_equiv_pos_as_xyz 
 'x, y, z' 
 '-x, y+1/2, -z+1/2' 
 '-x, -y, -z' 
 'x, -y-1/2, z-1/2' 
 
_cell_length_a     9.4413 
_cell_length_b     8.3564 
_cell_length_c    17.2450 
_cell_angle_alpha  90.000 
_cell_angle_beta  110.970 
_cell_angle_gamma  90.000 
 
_shelx_F_squared_multiplier     1.000 
 
loop_ 
 _refln_index_h 
 _refln_index_k 
 _refln_index_l 
 _refln_F_squared_calc 
 _refln_F_squared_meas 
 _refln_F_squared_sigma 
 _refln_observed_status 
   1   0   0      515.84      471.13      6.52 o 
   3   0   0     2257.63     2028.03     24.68 o 
   4   0   0       40.69       41.57      1.08 o 
   5   0   0       56.55       59.13      1.52 o 
   6   0   0        0.01        0.00      1.32 o 
   7   0   0      151.36      155.32      2.95 o 
   8   0   0        6.60        4.99      1.92 o 
   9   0   0        3.34        0.00      2.32 o 
  10   0   0        1.05        0.57      2.31 o 
   1   1   0       23.61       18.88      0.46 o 
   2   1   0      136.60      111.19      1.20 o 
   3   1   0      116.07      101.68      1.41 o 
   4   1   0      419.26      357.11      3.08 o 
   5   1   0      310.36      284.03      3.06 o 
   7   1   0      158.95      148.83      2.96 o 
   8   1   0        0.00        0.00      1.90 o 
   9   1   0        6.78        7.68      1.38 o 
  10   1   0        2.15        3.97      2.45 o 
   0   2   0      765.80      609.61      2.05 o 
   1   2   0      335.47      277.12      1.94 o 
   2   2   0      105.90      104.17      1.35 o 
   3   2   0       77.13       76.89      1.34 o 
   4   2   0       17.81       14.20      0.79 o 
   5   2   0       24.43       20.83      1.09 o 
   6   2   0       67.72       58.35      1.78 o 
   7   2   0        0.90        0.00      1.97 o 
   8   2   0       52.19       46.30      2.14 o 
   9   2   0        0.02        1.31      2.22 o 
  10   2   0        6.51        4.26      3.03 o 
   1   3   0      419.68      407.11      2.84 o 
   2   3   0       31.52       31.31      0.94 o 
   3   3   0      550.93      541.06      4.02 o 
   4   3   0       17.46       14.62      1.00 o 
   5   3   0      187.09      179.29      2.82 o 
   6   3   0       24.89       20.73      1.34 o 
   7   3   0       65.74       65.14      2.48 o 
   8   3   0        0.15        0.00      2.01 o 
   9   3   0        0.66        0.59      2.14 o 
  10   3   0        3.46        0.75      2.69 o 
   0   4   0      182.65      170.37      1.65 o 
   1   4   0        0.05        0.00      0.90 o 
   2   4   0        0.00        0.00      1.15 o 
   3   4   0       93.54       90.07      1.86 o 
   4   4   0      169.35      160.28      2.65 o 
   5   4   0       91.72       93.42      2.20 o 
   6   4   0       32.67       34.74      1.89 o 
   7   4   0       14.97       16.19      1.59 o 
   8   4   0        0.00        1.71      2.08 o 
   9   4   0        8.73        3.71      2.73 o 
   1   5   0       17.89       12.90      0.94 o 
   2   5   0       59.62       46.19      1.49 o 
   3   5   0       20.50       21.86      1.15 o 
   4   5   0       18.63       19.55      1.20 o 
   5   5   0       28.12       28.29      1.62 o 
   6   5   0       20.86       22.25      1.49 o 
   7   5   0        1.25        0.00      1.98 o 
   8   5   0        0.82        0.66      2.26 o 
   9   5   0        0.27        0.00      2.58 o 
   0   6   0       36.63       35.61      1.23 o 
   1   6   0       41.50       39.18      1.54 o 
   2   6   0       37.64       37.60      1.58 o 
   3   6   0        1.84        0.00      1.51 o 
   4   6   0        0.10        0.00      1.91 o 
   5   6   0        3.22        6.23      1.21 o 
   6   6   0        0.53        0.00      2.35 o 
   7   6   0        2.11        0.00      2.35 o 
   8   6   0        1.80        3.01      2.39 o 
   1   7   0      168.06      165.59      3.43 o 
   2   7   0       27.64       25.27      1.67 o 
   3   7   0       28.12       24.92      1.85 o 
   4   7   0        7.25        0.20      2.63 o 
   5   7   0       20.18       20.41      1.80 o 
   6   7   0        0.16        0.00      2.58 o 
   7   7   0        9.24        5.86      1.54 o 
   0   8   0      218.66      202.56      2.98 o 
   1   8   0        6.61        1.20      2.71 o 
   2   8   0      117.82      111.34      3.22 o 
   3   8   0       13.16       14.42      1.69 o 
   4   8   0       12.26       12.11      1.69 o 
   5   8   0        0.33        0.00      2.66 o 
   6   8   0        0.24        0.00      2.53 o 
   1   9   0        9.91        5.39      3.05 o 
   2   9   0        1.57        0.61      2.47 o 
   3   9   0        9.87       10.41      1.71 o 
   4   9   0        0.01        1.21      2.37 o 
   0  10   0        5.56        4.22      2.08 o 
   1  10   0        1.38        3.13      2.57 o 
 -10   1   1        1.77        4.21      1.32 o 
  -9   1   1       22.67       24.40      1.89 o 
  -8   1   1       43.64       41.75      1.85 o 
  -7   1   1       78.46       73.41      2.18 o 
  -5   1   1      180.82      188.69      1.81 o 
  -4   1   1       19.41       17.65      0.79 o 
  -3   1   1      861.17      754.67      3.73 o 
  -2   1   1      639.69      552.75      2.60 o 
  -1   1   1       16.20       14.61      0.44 o 
   0   1   1      911.95      848.45      6.99 o 
   1   1   1        8.64       11.80      0.44 o 
   2   1   1      593.53      499.07      2.72 o 
   3   1   1      675.91      635.13      3.76 o 
   4   1   1        5.70        5.03      0.70 o 
   5   1   1       75.26       80.81      1.22 o 
   7   1   1       10.22        9.35      1.30 o 
   8   1   1        2.15        5.85      1.13 o 
   9   1   1        4.47        5.79      1.28 o 
  10   1   1       16.93       19.83      3.21 o 
 -10   2   1       26.22       29.36      2.27 o 
  -9   2   1       21.02       20.83      1.73 o 
  -8   2   1       64.18       64.49      2.35 o 
  -7   2   1       16.89       19.12      1.37 o 
  -6   2   1       28.69       24.49      1.25 o 
  -5   2   1        3.58        5.55      0.77 o 
  -4   2   1      484.70      428.83      3.43 o 
  -3   2   1       34.34       35.47      0.92 o 
  -2   2   1      694.89      554.46      3.02 o 
  -1   2   1        6.85        8.53      0.92 o 
   0   2   1     1093.60      959.56      2.60 o 
   1   2   1       29.87       30.85      0.74 o 
   2   2   1      142.66      168.06      1.75 o 
   3   2   1      431.94      419.99      3.18 o 
   4   2   1       55.99       65.14      1.54 o 
   5   2   1        4.55        6.16      0.79 o 
   6   2   1        2.40        0.45      1.64 o 
   7   2   1      131.05      128.37      2.87 o 
   8   2   1       16.19       13.35      1.56 o 
   9   2   1       20.79       19.84      1.82 o 
  10   2   1        1.09        4.45      2.25 o 
 -10   3   1        0.51        3.92      2.06 o 
  -9   3   1        2.54        5.48      1.49 o 
  -8   3   1        8.58        8.20      1.28 o 
  -7   3   1       61.81       56.21      2.11 o 
  -6   3   1        4.48        4.82      0.91 o 
  -5   3   1       33.95       30.56      1.30 o 
  -4   3   1       41.60       36.71      1.22 o 
  -3   3   1       35.74       43.44      1.18 o 
  -2   3   1      108.32       99.24      1.51 o 
  -1   3   1      507.00      475.10      2.30 o 
   0   3   1        0.06        0.00      0.58 o 
   1   3   1      515.44      503.56      3.19 o 
   2   3   1        3.29        4.33      0.59 o 
   3   3   1     2036.00     2096.01      8.33 o 
   4   3   1       36.70       28.20      1.22 o 
   5   3   1      138.71      136.59      2.54 o 
   6   3   1      106.48      106.54      2.55 o 
   7   3   1        1.24        0.00      2.06 o 
   8   3   1       10.94       10.89      1.50 o 
   9   3   1        0.73        0.00      2.31 o 
  -9   4   1        0.18        1.84      2.10 o 
  -8   4   1       24.34       25.29      1.87 o 
  -7   4   1       18.19       18.83      1.59 o 
  -6   4   1       14.29       13.14      1.28 o 
  -5   4   1        3.73        4.24      0.94 o 
  -4   4   1        7.31        6.05      0.92 o 
  -3   4   1        8.03        6.07      0.76 o 
  -2   4   1       64.44       71.30      1.60 o 
  -1   4   1      183.16      187.05      1.64 o 
   0   4   1      147.68      139.62      1.54 o 
   1   4   1       92.40       84.22      1.59 o 
   2   4   1        3.83        6.21      0.76 o 
   3   4   1       56.98       48.97      1.48 o 
   4   4   1       10.77        5.17      1.61 o 
   5   4   1       13.84       11.82      1.12 o 
   6   4   1        0.13        1.09      1.64 o 
   7   4   1       14.17       14.22      1.49 o 
   8   4   1        0.98        0.00      2.35 o 
   9   4   1        5.15        7.44      1.79 o 
  -9   5   1        0.01        0.00      2.36 o 
  -8   5   1        0.00        0.70      2.09 o 
  -7   5   1       10.63       11.44      1.41 o 
  -6   5   1        5.08        6.52      1.97 o 
  -5   5   1      109.13       96.12      2.59 o 
  -4   5   1       22.98       23.54      1.25 o 
  -3   5   1       20.03       19.53      1.08 o 
  -2   5   1        3.63        5.39      0.72 o 
  -1   5   1       12.59       11.53      0.64 o 
   0   5   1       73.83       75.04      1.41 o 
   1   5   1       79.30       68.17      1.68 o 
   2   5   1       36.17       39.54      1.39 o 
   3   5   1       56.24       48.55      1.63 o 
   4   5   1        1.30        1.81      0.86 o 
   5   5   1        3.91        1.86      1.81 o 
   6   5   1       15.77       14.61      1.60 o 
   7   5   1        2.14        1.69      1.98 o 
   8   5   1        0.07        0.00      2.44 o 
   9   5   1        0.18        0.00      2.49 o 
  -8   6   1        1.73        0.71      2.20 o 
  -7   6   1        0.95        0.06      2.09 o 
  -6   6   1       18.63       16.25      1.60 o 
  -5   6   1       16.34       15.80      1.70 o 
  -4   6   1       63.81       58.12      2.06 o 
  -3   6   1        3.49        1.70      1.61 o 
  -2   6   1        1.51        1.07      1.42 o 
  -1   6   1        5.68        5.60      0.86 o 
   0   6   1       23.57       23.29      0.93 o 
   1   6   1        3.37        1.34      1.61 o 
   2   6   1       11.70       17.38      1.21 o 
   3   6   1        0.90        2.17      0.88 o 
   4   6   1        9.34        9.43      1.31 o 
   5   6   1       14.84       11.56      1.43 o 
   6   6   1       20.44       18.95      1.65 o 
   7   6   1        2.05        0.00      2.29 o 
   8   6   1        1.87        1.20      2.55 o 
  -7   7   1       10.83        7.65      1.67 o 
  -6   7   1       21.70       19.31      1.77 o 
  -5   7   1       43.21       40.38      2.34 o 
  -4   7   1       42.85       42.28      2.17 o 
  -3   7   1       99.15       84.36      2.71 o 
  -2   7   1        0.20        0.00      2.24 o 
  -1   7   1      162.29      151.50      2.28 o 
   0   7   1        3.89        0.10      1.62 o 
   1   7   1        5.83        0.98      2.20 o 
   2   7   1       14.85       15.41      1.58 o 
   3   7   1       22.35       20.45      1.63 o 
   4   7   1        0.00        0.00      2.28 o 
   5   7   1        0.35        1.74      2.28 o 
   6   7   1        0.30        4.18      1.30 o 
   7   7   1        0.24        0.00      2.53 o 
  -6   8   1        2.73        0.79      2.64 o 
  -5   8   1        0.37        0.12      2.40 o 
  -4   8   1        3.11        1.04      2.53 o 
  -3   8   1       27.04       29.50      2.06 o 
  -2   8   1       23.18       26.98      1.95 o 
  -1   8   1       24.87       26.59      1.42 o 
   0   8   1        0.51        1.62      1.60 o 
   1   8   1        4.50        5.63      2.41 o 
   2   8   1       12.14       10.77      1.70 o 
   3   8   1        8.29       10.24      1.74 o 
   4   8   1       47.01       55.35      2.77 o 
   5   8   1       23.04       27.52      2.55 o 
   6   8   1       16.03       17.67      2.00 o 
  -5   9   1        0.05        0.21      2.36 o 
  -4   9   1        1.30        1.06      2.46 o 
  -3   9   1        1.51        2.71      1.33 o 
  -2   9   1       12.87       19.03      1.86 o 
  -1   9   1        1.29        0.24      1.71 o 
   0   9   1        0.02        0.00      1.65 o 
   1   9   1        2.07        1.06      2.38 o 
   2   9   1        8.96       12.67      1.59 o 
   3   9   1        2.57        0.00      2.95 o 
   4   9   1        1.36        3.06      2.43 o 
  -1  10   1        0.01        0.00      1.95 o 
   0  10   1        0.79        2.16      1.76 o 
   1  10   1        0.01        0.00      2.68 o 
 -10   0   2        4.10        0.36      2.44 o 
  -9   0   2        3.92        3.50      1.98 o 
  -8   0   2       71.01       59.41      2.19 o 
  -7   0   2        0.04        0.00      1.63 o 
  -6   0   2       85.09       83.68      1.94 o 
  -5   0   2      355.79      363.46      3.42 o 
  -4   0   2      297.81      302.44      2.64 o 
  -3   0   2      381.50      358.32      2.43 o 
  -2   0   2        7.69        8.92      0.65 o 
  -1   0   2      119.80      121.91      0.65 o 
   0   0   2      886.11      845.53      6.54 o 
   1   0   2     4239.65     4210.44     26.93 o 
   3   0   2     1081.31     1041.32      4.80 o 
   4   0   2      781.74      712.75      5.06 o 
   5   0   2      383.43      376.61      3.89 o 
   6   0   2       16.96       16.33      1.17 o 
   7   0   2      103.77      100.89      2.66 o 
   8   0   2        0.75        3.29      1.82 o 
   9   0   2        3.25        6.71      1.39 o 
  10   0   2        2.66        2.77      2.60 o 
 -10   1   2        0.40        0.00      2.29 o 
  -9   1   2        0.34        0.00      2.01 o 
  -8   1   2       13.96       15.56      1.48 o 
  -7   1   2       23.82       20.18      1.25 o 
  -5   1   2      699.42      635.01      3.34 o 
  -4   1   2       84.14       85.22      1.47 o 
  -3   1   2     1014.22      928.67      4.13 o 
  -2   1   2       25.61       27.42      0.47 o 
   0   1   2      573.55      615.05      1.63 o 
   2   1   2      896.96      802.00      3.74 o 
   3   1   2      446.75      446.72      3.23 o 
   4   1   2      299.21      268.48      2.88 o 
   5   1   2       79.55       76.49      1.80 o 
   7   1   2        0.76        0.00      2.02 o 
   8   1   2       34.46       33.51      2.03 o 
   9   1   2        0.49        3.13      1.91 o 
  10   1   2        3.32        3.88      2.83 o 
 -10   2   2       12.06       19.73      1.77 o 
  -9   2   2        6.19        7.64      1.53 o 
  -8   2   2        1.35        0.00      2.12 o 
  -7   2   2       20.44       19.22      1.29 o 
  -6   2   2       23.75       24.60      1.31 o 
  -5   2   2       10.56       11.22      0.81 o 
  -4   2   2        2.68        0.39      0.99 o 
  -3   2   2       78.27       68.48      1.26 o 
  -2   2   2      260.73      240.13      1.25 o 
  -1   2   2     1620.93     1552.48     18.96 o 
   0   2   2      506.75      481.63      1.85 o 
   1   2   2     1027.83      973.45      4.02 o 
   2   2   2       45.84       42.90      0.99 o 
   3   2   2      134.92      129.07      1.83 o 
   4   2   2      259.24      252.73      2.88 o 
   5   2   2      156.41      151.87      2.68 o 
   6   2   2      136.97      141.90      2.88 o 
   7   2   2       11.43       11.11      1.38 o 
   8   2   2       27.83       25.98      2.13 o 
   9   2   2        1.17        0.12      2.25 o 
 -10   3   2        3.95        7.31      1.54 o 
  -9   3   2       68.41       75.09      2.89 o 
  -8   3   2       24.61       26.34      1.88 o 
  -7   3   2       61.34       54.95      2.04 o 
  -6   3   2       13.88       10.87      1.09 o 
  -5   3   2       18.43       19.37      1.07 o 
  -4   3   2       94.75       73.84      1.67 o 
  -3   3   2       89.76       90.58      1.57 o 
  -2   3   2        1.78        0.99      0.66 o 
  -1   3   2      351.17      339.73      1.88 o 
   0   3   2       43.19       42.36      0.82 o 
   1   3   2      407.54      417.24      3.06 o 
   2   3   2      109.68      122.63      1.83 o 
   3   3   2       27.07       36.12      1.26 o 
   4   3   2      124.31      136.96      2.36 o 
   5   3   2       11.52       10.23      1.03 o 
   6   3   2       15.89       19.63      1.38 o 
   7   3   2        0.00        0.00      1.92 o 
   8   3   2       14.86       16.37      1.46 o 
   9   3   2        1.76        3.41      2.26 o 
 -10   4   2        0.38        0.00      2.55 o 
  -9   4   2        0.28        1.05      1.33 o 
  -8   4   2        5.33        3.70      1.33 o 
  -7   4   2       45.76       42.06      2.04 o 
  -6   4   2       49.11       40.83      1.67 o 
  -5   4   2       43.70       41.92      1.60 o 
  -4   4   2      956.13      877.07      6.08 o 
  -3   4   2       34.97       38.45      1.30 o 
  -2   4   2     2924.78     3137.86     27.89 o 
  -1   4   2      238.29      235.14      1.83 o 
   0   4   2      340.09      339.23      2.20 o 
   1   4   2       33.96       36.74      1.15 o 
   2   4   2        6.34        6.50      0.64 o 
   3   4   2      117.45      123.39      2.18 o 
   4   4   2        0.14        1.34      1.30 o 
   5   4   2       16.67       20.95      1.36 o 
   6   4   2        0.88        0.00      1.74 o 
   7   4   2        0.10        0.00      1.88 o 
   8   4   2        3.93        2.35      2.33 o 
   9   4   2        2.36        1.60      2.47 o 
  -9   5   2        1.36        2.01      2.27 o 
  -8   5   2        5.11        2.88      2.20 o 
  -7   5   2        8.05        7.46      1.48 o 
  -6   5   2       40.34       42.21      1.82 o 
  -5   5   2       15.98       15.66      1.40 o 
  -4   5   2        6.96        5.99      0.88 o 
  -3   5   2       27.47       24.64      1.22 o 
  -2   5   2       23.11       24.49      0.81 o 
  -1   5   2       56.10       57.85      1.13 o 
   0   5   2       36.62       33.02      1.04 o 
   1   5   2       12.20       12.48      0.91 o 
   2   5   2       20.52       23.98      1.15 o 
   3   5   2        1.58        2.59      1.40 o 
   4   5   2       10.13        6.92      1.03 o 
   5   5   2        9.69        8.19      1.25 o 
   6   5   2       42.77       41.75      2.20 o 
   7   5   2        8.26        8.49      1.50 o 
   8   5   2       29.87       31.95      2.46 o 
  -8   6   2        0.82        3.28      2.07 o 
  -7   6   2        6.66        7.91      1.42 o 
  -6   6   2       55.68       60.23      2.39 o 
  -5   6   2       38.09       34.47      1.79 o 
  -4   6   2       21.77       18.18      1.38 o 
  -3   6   2        1.76        0.00      1.57 o 
  -2   6   2       18.21       16.85      0.89 o 
  -1   6   2        5.24        4.84      0.87 o 
   0   6   2       42.42       36.13      1.09 o 
   1   6   2      150.19      154.76      2.79 o 
   2   6   2       12.20       14.43      1.16 o 
   3   6   2        1.13        0.46      1.69 o 
   4   6   2       35.97       36.33      1.75 o 
   5   6   2        9.27        8.72      1.67 o 
   6   6   2       33.72       35.97      2.16 o 
   7   6   2        3.13        0.62      2.47 o 
   8   6   2        1.50        4.47      2.47 o 
  -8   7   2        0.08        0.00      2.28 o 
  -7   7   2        1.50        0.32      2.43 o 
  -6   7   2        0.10        0.00      2.28 o 
  -5   7   2        0.01        0.00      2.24 o 
  -4   7   2       26.17       25.69      1.76 o 
  -3   7   2        9.26       10.75      1.53 o 
  -2   7   2       11.71        8.26      1.21 o 
  -1   7   2      128.51      130.69      2.11 o 
   0   7   2        8.24        8.66      1.20 o 
   1   7   2      103.27       89.36      2.58 o 
   2   7   2        4.41        4.76      1.35 o 
   3   7   2       64.26       62.39      2.30 o 
   4   7   2        0.02        2.72      1.29 o 
   5   7   2       31.17       36.33      2.15 o 
   6   7   2        0.48        0.81      2.37 o 
   7   7   2        0.18        0.20      2.40 o 
  -6   8   2        3.79        3.07      2.39 o 
  -5   8   2        0.10        0.86      2.06 o 
  -4   8   2        6.30        0.98      2.65 o 
  -3   8   2        0.18        0.00      2.32 o 
  -2   8   2        0.45        0.00      1.60 o 
  -1   8   2        1.61        0.00      1.61 o 
   0   8   2       21.08       17.48      1.17 o 
   1   8   2       27.37       27.68      1.96 o 
   2   8   2       11.68        9.63      1.93 o 
   3   8   2       66.41       76.96      3.10 o 
   4   8   2        0.23        1.93      2.63 o 
   5   8   2       31.04       41.00      2.58 o 
   6   8   2        0.01        0.21      2.83 o 
  -5   9   2        0.11        0.00      2.67 o 
  -4   9   2        2.19        0.00      2.58 o 
  -3   9   2        0.01        0.69      2.28 o 
  -2   9   2       14.56       14.69      1.27 o 
  -1   9   2        0.02        0.00      1.81 o 
   0   9   2        1.86        1.06      1.72 o 
   1   9   2        7.39        5.30      2.69 o 
   2   9   2        1.10        0.06      2.53 o 
   3   9   2        2.69        3.65      2.62 o 
   4   9   2        0.00        0.00      2.64 o 
  -1  10   2        3.46        6.84      1.36 o 
   0  10   2        6.82        8.65      1.21 o 
 -11   1   3        0.37        3.58      2.02 o 
 -10   1   3        8.83       11.34      1.51 o 
  -9   1   3        0.76        1.63      1.20 o 
  -8   1   3        3.89        2.90      0.98 o 
  -7   1   3       14.78       15.19      1.27 o 
  -5   1   3        1.32        2.60      0.64 o 
  -4   1   3       13.02        9.99      0.71 o 
  -3   1   3       13.88       15.92      0.73 o 
  -2   1   3      350.04      342.67      1.52 o 
   0   1   3      458.83      472.64      1.62 o 
   2   1   3     4660.10     4812.28     39.11 o 
   3   1   3      962.94      941.45      4.97 o 
   4   1   3     1252.58     1119.66      6.35 o 
   5   1   3        7.59        9.25      1.01 o 
   7   1   3       17.06       15.65      1.36 o 
   8   1   3       13.39       13.12      1.52 o 
   9   1   3        0.34        0.00      2.34 o 
 -10   2   3        7.98        2.70      2.66 o 
  -9   2   3        1.38        0.27      2.19 o 
  -8   2   3        5.19        3.26      1.99 o 
  -7   2   3       10.87       10.29      1.16 o 
  -6   2   3        5.20        5.20      0.89 o 
  -5   2   3       21.82       20.85      1.04 o 
  -4   2   3       19.53       14.51      0.88 o 
  -3   2   3       16.36       13.36      0.69 o 
  -2   2   3     1683.73     1691.95     15.45 o 
  -1   2   3       95.20       80.47      1.31 o 
   0   2   3     2332.72     2446.02     17.73 o 
   1   2   3        0.26        0.00      0.90 o 
   2   2   3      494.17      523.93      3.42 o 
   3   2   3      196.30      196.00      2.34 o 
   4   2   3      214.45      198.57      2.71 o 
   5   2   3       40.86       39.97      1.50 o 
   6   2   3       25.86       24.63      1.53 o 
   7   2   3       48.58       45.41      2.07 o 
   8   2   3        3.46        4.23      1.31 o 
   9   2   3        4.45        5.66      1.53 o 
 -10   3   3       14.70       11.13      1.91 o 
  -9   3   3      143.10      154.67      3.86 o 
  -8   3   3        4.85        5.53      1.27 o 
  -7   3   3      328.60      318.06      4.46 o 
  -6   3   3        0.32        0.00      1.58 o 
  -5   3   3      201.46      173.34      2.68 o 
  -4   3   3        0.03        0.00      1.05 o 
  -3   3   3      112.40      133.22      1.94 o 
  -2   3   3       17.28       14.09      0.54 o 
  -1   3   3        1.12        0.00      0.69 o 
   0   3   3      233.20      225.34      1.67 o 
   1   3   3      304.96      283.52      2.62 o 
   2   3   3        6.39        6.99      0.75 o 
   3   3   3        0.34        0.00      1.58 o 
   4   3   3      166.30      165.38      2.67 o 
   5   3   3       97.15      102.71      2.40 o 
   6   3   3       24.73       32.16      1.64 o 
   7   3   3        2.76        2.79      1.79 o 
   8   3   3        2.59        4.50      1.25 o 
   9   3   3        0.00        0.00      2.49 o 
 -10   4   3        0.28        1.08      2.41 o 
  -9   4   3        1.86        4.04      2.37 o 
  -8   4   3       15.83       17.62      1.53 o 
  -7   4   3        2.92        4.29      1.16 o 
  -6   4   3        2.50        1.69      1.80 o 
  -5   4   3       94.73       93.01      2.27 o 
  -4   4   3        6.19        5.78      0.86 o 
  -3   4   3      107.43      113.98      2.18 o 
  -2   4   3       41.02       46.42      0.98 o 
  -1   4   3       53.52       48.03      0.95 o 
   0   4   3      237.36      249.55      1.97 o 
   1   4   3       62.41       62.58      1.53 o 
   2   4   3      111.32      109.75      1.98 o 
   3   4   3       29.09       28.69      1.21 o 
   4   4   3       13.63       13.61      1.13 o 
   5   4   3        1.32        2.28      1.57 o 
   6   4   3        2.28        2.31      1.73 o 
   7   4   3        0.04        1.66      1.85 o 
   8   4   3        1.11        1.88      1.29 o 
   9   4   3        0.37        0.00      2.83 o 
  -9   5   3        2.26        0.13      2.57 o 
  -8   5   3        2.02        0.00      2.45 o 
  -7   5   3        5.40        3.69      2.17 o 
  -6   5   3        1.63        0.00      1.98 o 
  -5   5   3       15.71        7.96      2.17 o 
  -4   5   3       52.23       46.90      1.67 o 
  -3   5   3       23.29       24.39      1.29 o 
  -2   5   3       22.45       23.17      0.82 o 
  -1   5   3       34.23       33.49      0.97 o 
   0   5   3       11.29       12.00      0.82 o 
   1   5   3       68.79       71.73      1.75 o 
   2   5   3        7.47        5.69      0.92 o 
   3   5   3       11.69       10.31      1.09 o 
   4   5   3        1.29        0.41      1.68 o 
   5   5   3        0.33        1.58      1.71 o 
   6   5   3       13.65       14.37      1.56 o 
   7   5   3        0.75        1.45      2.18 o 
   8   5   3        6.16        6.93      1.59 o 
  -9   6   3        3.33        2.43      2.74 o 
  -8   6   3        0.01        0.00      2.33 o 
  -7   6   3        2.98        3.15      2.01 o 
  -6   6   3       31.01       29.98      1.96 o 
  -5   6   3       10.75        6.44      2.25 o 
  -4   6   3        0.05        0.00      1.63 o 
  -3   6   3        1.29        0.00      1.77 o 
  -2   6   3      165.92      164.07      2.13 o 
  -1   6   3        0.30        0.56      1.16 o 
   0   6   3       81.39       73.53      1.52 o 
   1   6   3        1.16        0.00      1.89 o 
   2   6   3        3.76        0.24      1.91 o 
   3   6   3        0.58        0.00      1.74 o 
   4   6   3        3.05        3.07      1.76 o 
   5   6   3        0.12        0.00      2.15 o 
   6   6   3        0.59        0.00      2.33 o 
   7   6   3        2.99        3.74      1.48 o 
  -8   7   3        0.11        0.76      2.39 o 
  -7   7   3        0.01        0.00      2.25 o 
  -6   7   3        9.92        2.47      2.89 o 
  -5   7   3       20.66       14.49      1.72 o 
  -4   7   3        3.16        0.00      2.26 o 
  -3   7   3       90.08       88.15      2.60 o 
  -2   7   3        0.04        0.00      1.60 o 
  -1   7   3      242.42      227.91      2.74 o 
   0   7   3       67.09       63.82      1.69 o 
   1   7   3      318.87      311.39      4.49 o 
   2   7   3       46.55       46.22      2.22 o 
   3   7   3       23.98       23.48      1.91 o 
   4   7   3        0.05        0.00      2.30 o 
   5   7   3       20.75       26.45      2.36 o 
   6   7   3        0.68        3.32      2.57 o 
  -6   8   3        1.06        1.82      2.28 o 
  -5   8   3        0.06        0.00      2.44 o 
  -4   8   3        1.02        3.28      1.96 o 
  -3   8   3        8.21       12.55      1.53 o 
  -2   8   3        1.55        1.92      1.49 o 
  -1   8   3        1.06        1.10      1.43 o 
   0   8   3        2.78        2.27      1.07 o 
   1   8   3       43.87       44.76      2.30 o 
   2   8   3       28.83       36.54      2.27 o 
   3   8   3       18.00       15.27      3.13 o 
   4   8   3        0.55        3.83      2.51 o 
   5   8   3       15.50       18.24      2.15 o 
  -5   9   3        0.04        0.00      2.56 o 
  -4   9   3        0.31        0.00      2.50 o 
  -3   9   3        1.49        2.12      2.47 o 
  -2   9   3        0.98        0.00      1.94 o 
  -1   9   3        0.13        1.46      1.59 o 
   0   9   3        0.73        0.47      1.71 o 
   1   9   3        3.67        4.40      2.30 o 
   2   9   3        1.80        3.11      2.47 o 
   3   9   3       11.75       11.52      1.91 o 
   4   9   3        9.26        9.06      1.93 o 
 -11   0   4        3.37        3.17      2.52 o 
 -10   0   4        0.47        1.29      2.00 o 
  -9   0   4        0.04        0.00      1.85 o 
  -8   0   4       77.16       76.19      2.24 o 
  -7   0   4        0.00        0.00      1.45 o 
  -6   0   4     1614.30     1617.20      8.54 o 
  -5   0   4      262.67      254.17      2.87 o 
  -4   0   4     5634.64     5996.27     50.36 o 
  -3   0   4      233.78      226.01      1.44 o 
  -2   0   4      309.95      298.06      1.42 o 
  -1   0   4     1003.49      898.71      2.33 o 
   0   0   4      420.41      380.94      1.12 o 
   1   0   4       79.84       76.97      1.17 o 
   2   0   4      159.88      159.63      1.87 o 
   3   0   4      511.21      511.27      3.78 o 
   4   0   4      269.77      233.26      3.50 o 
   5   0   4       48.28       43.93      1.60 o 
   6   0   4        9.09        4.87      2.16 o 
   7   0   4      139.88      155.60      4.60 o 
   8   0   4       17.22       12.29      2.93 o 
   9   0   4        0.89        1.59      2.25 o 
 -11   1   4        0.01        0.00      2.42 o 
 -10   1   4        3.80        4.61      2.09 o 
  -9   1   4       13.27       11.83      1.27 o 
  -8   1   4        6.61        5.36      1.00 o 
  -7   1   4       64.63       61.06      1.81 o 
  -5   1   4        0.22        0.93      0.92 o 
  -4   1   4        0.36        0.08      0.92 o 
  -3   1   4        1.68        1.23      0.80 o 
  -2   1   4     1104.01     1127.46      2.96 o 
  -1   1   4       22.74       26.65      0.54 o 
   0   1   4     6566.23     7109.85     30.82 o 
   1   1   4     3727.95     3877.92     33.38 o 
   2   1   4     1366.83     1314.02      5.48 o 
   3   1   4     1015.49     1014.64      5.48 o 
   4   1   4      512.30      428.10      4.04 o 
   5   1   4       18.20       18.85      1.25 o 
   6   1   4      259.02      265.35      4.13 o 
   7   1   4        8.87        7.79      1.52 o 
   8   1   4        6.36        4.01      2.37 o 
   9   1   4        0.54        2.56      1.21 o 
 -11   2   4        0.35        0.00      2.66 o 
 -10   2   4        8.87        3.15      2.52 o 
  -9   2   4       21.63       24.81      1.72 o 
  -8   2   4      136.37      135.77      3.04 o 
  -7   2   4       30.25       23.56      1.42 o 
  -6   2   4       61.90       54.70      1.61 o 
  -5   2   4       34.83       25.48      1.07 o 
  -4   2   4       32.69       26.41      1.42 o 
  -3   2   4      150.09      157.30      1.92 o 
  -2   2   4      198.49      216.22      1.47 o 
  -1   2   4     4150.76     4226.76     35.46 o 
   0   2   4       40.29       41.94      0.69 o 
   1   2   4        0.51        0.00      0.98 o 
   2   2   4        3.73        0.69      1.01 o 
   3   2   4      118.46      105.16      1.85 o 
   4   2   4        6.19        4.73      0.98 o 
   5   2   4       41.74       43.83      1.69 o 
   6   2   4        2.65        0.22      1.95 o 
   7   2   4       63.75       67.86      2.44 o 
   8   2   4        0.15        3.26      1.93 o 
   9   2   4       10.36        9.16      2.77 o 
 -10   3   4        5.86        5.11      2.76 o 
  -9   3   4       36.35       37.48      2.35 o 
  -8   3   4       29.32       26.24      1.96 o 
  -7   3   4      140.92      136.69      2.90 o 
  -6   3   4       67.15       59.13      1.89 o 
  -5   3   4        1.28        1.37      1.26 o 
  -4   3   4        0.52        3.17      0.76 o 
  -3   3   4     1230.83     1386.36      6.32 o 
  -2   3   4       28.55       33.35      0.78 o 
  -1   3   4      178.75      195.65      1.54 o 
   0   3   4       10.65       11.17      0.52 o 
   1   3   4       22.42       21.94      0.90 o 
   2   3   4       24.20       27.84      1.12 o 
   3   3   4       81.43       86.09      1.84 o 
   4   3   4       26.71       20.59      1.27 o 
   5   3   4       19.49       24.42      1.46 o 
   6   3   4        7.91        6.99      2.18 o 
   7   3   4        1.00        2.66      1.73 o 
   8   3   4        2.45        1.97      2.15 o 
   9   3   4        1.81        3.46      2.51 o 
 -10   4   4       18.68       20.26      2.11 o 
  -9   4   4       11.21       11.29      1.62 o 
  -8   4   4       11.68       11.33      1.64 o 
  -7   4   4       92.97       88.48      2.53 o 
  -6   4   4       49.91       43.37      1.85 o 
  -5   4   4       59.43       49.78      1.76 o 
  -4   4   4       49.82       56.45      2.25 o 
  -3   4   4       38.92       49.41      1.55 o 
  -2   4   4      119.11      132.74      1.51 o 
  -1   4   4      121.35      149.99      1.55 o 
   0   4   4      386.03      378.26      2.42 o 
   1   4   4      106.15      113.13      1.93 o 
   2   4   4       16.58       18.32      1.06 o 
   3   4   4       77.21       85.31      2.01 o 
   4   4   4       32.26       31.72      1.55 o 
   5   4   4        0.13        0.00      1.78 o 
   6   4   4        0.27        0.59      1.78 o 
   7   4   4        0.01        0.00      2.12 o 
   8   4   4        6.79        9.27      1.55 o 
  -9   5   4       18.37       20.05      2.07 o 
  -8   5   4        2.94        2.98      2.24 o 
  -7   5   4       20.07       19.24      1.56 o 
  -6   5   4       67.84       59.29      2.16 o 
  -5   5   4        0.65        0.89      1.56 o 
  -4   5   4       26.25       29.24      2.04 o 
  -3   5   4      135.10      132.81      2.56 o 
  -2   5   4        7.04        8.60      0.66 o 
  -1   5   4      182.35      187.74      1.97 o 
   0   5   4       13.45       13.46      0.82 o 
   1   5   4        0.06        1.18      1.41 o 
   2   5   4       10.55       10.50      1.05 o 
   3   5   4        0.69        0.00      1.83 o 
   4   5   4        4.71        4.28      1.01 o 
   5   5   4        3.24        2.85      1.98 o 
   6   5   4        6.36        8.42      1.35 o 
   7   5   4        0.01        1.09      2.23 o 
   8   5   4       10.48       14.04      1.84 o 
  -9   6   4        0.00        0.00      2.55 o 
  -8   6   4        1.06        0.62      2.31 o 
  -7   6   4        1.24        0.00      2.25 o 
  -6   6   4        8.89        7.23      1.31 o 
  -5   6   4       19.24       16.41      1.44 o 
  -4   6   4        7.30        8.35      1.35 o 
  -3   6   4        0.34        0.37      1.69 o 
  -2   6   4       82.82       80.41      1.62 o 
  -1   6   4        8.81        7.31      0.81 o 
   0   6   4       93.84       86.10      1.61 o 
   1   6   4       13.05       13.98      1.32 o 
   2   6   4        8.34        9.56      1.37 o 
   3   6   4       37.24       40.07      1.97 o 
   4   6   4        6.50        6.81      2.02 o 
   5   6   4        0.15        0.00      2.21 o 
   6   6   4        0.49        0.53      2.24 o 
   7   6   4        5.55        3.36      2.79 o 
  -8   7   4        0.02        0.82      2.26 o 
  -7   7   4       10.76        9.87      1.57 o 
  -6   7   4        0.16        0.00      2.20 o 
  -5   7   4       29.39       20.44      1.96 o 
  -4   7   4        1.06        0.00      2.06 o 
  -3   7   4        0.43        0.48      1.97 o 
  -2   7   4       26.64       26.17      1.22 o 
  -1   7   4       57.79       60.52      1.61 o 
   0   7   4       11.45       11.14      1.16 o 
   1   7   4      140.70      154.57      3.51 o 
   2   7   4       69.88       74.37      2.60 o 
   3   7   4       11.20        6.91      2.49 o 
   4   7   4       17.44       19.03      1.81 o 
   5   7   4        2.38        3.29      2.56 o 
   6   7   4        0.42        0.79      2.38 o 
  -6   8   4       14.94       14.93      1.89 o 
  -5   8   4        0.03        0.31      2.16 o 
  -4   8   4       32.19       30.44      2.21 o 
  -3   8   4        2.02        0.28      2.35 o 
  -2   8   4       19.97       16.93      1.32 o 
  -1   8   4        1.96        3.98      1.08 o 
   0   8   4        0.15        0.00      1.63 o 
   1   8   4        1.34        1.06      2.42 o 
   2   8   4        5.90        3.87      2.56 o 
   3   8   4        0.10        2.43      2.19 o 
   4   8   4        0.91        4.44      2.42 o 
   5   8   4        0.39        0.00      2.91 o 
  -5   9   4        0.87        0.00      2.65 o 
  -4   9   4        0.40        1.42      1.43 o 
  -3   9   4        1.27        3.22      1.27 o 
  -2   9   4        4.08        4.89      1.82 o 
  -1   9   4        0.16        0.00      1.15 o 
   0   9   4        0.10        1.15      1.58 o 
   1   9   4        1.41        0.00      2.64 o 
   2   9   4        1.36        1.55      2.50 o 
   3   9   4        0.74        3.43      1.49 o 
 -11   1   5        3.69        6.25      1.39 o 
 -10   1   5        4.13        4.09      1.37 o 
  -9   1   5        7.47        3.60      2.05 o 
  -8   1   5        0.00        2.14      1.45 o 
  -7   1   5        0.92        0.00      1.48 o 
  -5   1   5       59.02       61.41      1.49 o 
  -4   1   5        2.17        1.13      0.51 o 
  -3   1   5        1.32        0.00      0.88 o 
  -2   1   5       25.27       27.74      0.56 o 
  -1   1   5     3320.42     3268.56     21.20 o 
   0   1   5        7.36        4.71      0.70 o 
   1   1   5       14.00       14.97      0.72 o 
   2   1   5       15.97       13.25      0.80 o 
   3   1   5      380.19      583.94      4.22 o 
   4   1   5      605.37      521.66      4.56 o 
   5   1   5       45.60       43.69      1.75 o 
   6   1   5      396.57      433.08      5.42 o 
   7   1   5        7.65        7.67      1.32 o 
   8   1   5       10.95        9.98      1.49 o 
   9   1   5        0.52        3.20      2.21 o 
 -11   2   5        1.84        0.21      2.55 o 
 -10   2   5        0.14        1.44      1.99 o 
  -9   2   5        3.96        2.56      2.06 o 
  -8   2   5        4.32        3.57      1.85 o 
  -7   2   5        0.83        2.22      1.41 o 
  -5   2   5       46.85       51.93      1.93 o 
  -4   2   5      141.93      133.39      1.99 o 
  -3   2   5       27.49       31.67      0.97 o 
  -2   2   5       27.53       29.84      0.67 o 
  -1   2   5      286.56      298.80      1.76 o 
   0   2   5      689.82      728.84      2.76 o 
   1   2   5      146.48      146.76      1.90 o 
   2   2   5      175.81      176.99      2.27 o 
   3   2   5     1320.13     1378.71      6.90 o 
   4   2   5      148.32      142.00      2.70 o 
   5   2   5      191.95      191.05      3.26 o 
   6   2   5        0.02        1.92      1.84 o 
   7   2   5       21.41       23.46      1.70 o 
   8   2   5        0.63        2.15      2.05 o 
   9   2   5        7.40        8.80      2.70 o 
 -10   3   5        0.15        0.00      2.50 o 
  -9   3   5       26.46       27.22      2.10 o 
  -8   3   5        1.81        0.19      2.13 o 
  -7   3   5      133.87      117.84      2.68 o 
  -6   3   5        4.55        1.71      1.69 o 
  -5   3   5      275.86      300.35      4.27 o 
  -4   3   5       27.16       28.19      1.26 o 
  -3   3   5      666.95      788.36      4.92 o 
  -2   3   5      637.47      720.64      3.10 o 
  -1   3   5      632.98      674.29      2.99 o 
   0   3   5      806.88      859.63      3.40 o 
   1   3   5        1.60        2.03      1.23 o 
   2   3   5       62.71       72.99      1.60 o 
   3   3   5       67.06       65.67      1.80 o 
   4   3   5       94.06       98.04      2.25 o 
   5   3   5        0.74        1.42      1.62 o 
   6   3   5        3.67        4.96      1.96 o 
   7   3   5        3.78        6.88      1.33 o 
   8   3   5        2.84        2.68      2.45 o 
 -10   4   5        0.30        0.00      2.94 o 
  -9   4   5        2.53        0.00      2.85 o 
  -8   4   5       19.57       18.93      1.85 o 
  -7   4   5        2.91        1.36      2.21 o 
  -6   4   5        0.33        0.00      2.00 o 
  -5   4   5      141.49      159.52      3.68 o 
  -4   4   5        0.87        0.00      1.37 o 
  -3   4   5       13.03       16.26      1.07 o 
  -2   4   5       35.00       37.59      0.89 o 
  -1   4   5      314.39      307.85      2.26 o 
   0   4   5      114.67      114.26      1.44 o 
   1   4   5        7.86        7.34      0.82 o 
   2   4   5        1.54        2.25      1.33 o 
   3   4   5        1.74        2.51      1.58 o 
   4   4   5        0.41        0.00      1.77 o 
   5   4   5        0.05        0.00      1.74 o 
   6   4   5        0.88        0.00      1.86 o 
   7   4   5        1.49        2.74      2.10 o 
   8   4   5        0.00        0.53      2.37 o 
  -9   5   5       20.10       21.54      2.04 o 
  -8   5   5       12.80       11.89      1.53 o 
  -7   5   5        6.12        3.06      2.32 o 
  -6   5   5       12.58       11.51      1.28 o 
  -5   5   5       29.40       27.44      2.60 o 
  -4   5   5       66.29       72.85      2.73 o 
  -3   5   5       51.58       60.22      1.83 o 
  -2   5   5       10.82        9.66      0.75 o 
  -1   5   5       71.99       74.66      1.37 o 
   0   5   5      302.32      293.58      2.54 o 
   1   5   5       50.18       53.33      1.73 o 
   2   5   5      144.98      154.25      2.79 o 
   3   5   5        0.69        0.00      1.69 o 
   4   5   5        4.89        1.44      2.07 o 
   5   5   5        5.01        4.10      2.07 o 
   6   5   5        8.97       12.61      1.56 o 
   7   5   5        1.75        2.57      2.29 o 
  -9   6   5        0.55        0.00      2.53 o 
  -8   6   5        0.70        0.00      2.65 o 
  -7   6   5        9.82        7.36      1.48 o 
  -6   6   5        0.43        0.00      1.89 o 
  -5   6   5        0.79        1.68      1.88 o 
  -4   6   5       37.62       42.62      2.62 o 
  -3   6   5       16.38       17.68      1.51 o 
  -2   6   5        4.38        3.53      0.95 o 
  -1   6   5        1.09        2.45      0.95 o 
   0   6   5      263.43      246.32      2.71 o 
   1   6   5       32.16       30.92      1.70 o 
   2   6   5      132.46      125.23      2.92 o 
   3   6   5       48.11       41.74      1.90 o 
   4   6   5       12.86       11.09      1.49 o 
   5   6   5       29.58       27.47      2.07 o 
   6   6   5        1.85        3.76      2.27 o 
   7   6   5        6.94        5.05      2.78 o 
  -8   7   5        1.17        0.00      2.65 o 
  -7   7   5        1.35        2.25      2.17 o 
  -6   7   5        1.30        0.29      2.16 o 
  -5   7   5        0.21        0.00      2.25 o 
  -4   7   5        0.70        0.00      2.18 o 
  -3   7   5       17.39       18.18      1.52 o 
  -2   7   5        3.07        0.00      1.55 o 
  -1   7   5        8.74        7.04      0.90 o 
   0   7   5        0.00        0.00      1.60 o 
   1   7   5        1.02        3.08      2.03 o 
   2   7   5        9.49       10.14      1.64 o 
   3   7   5        4.43        4.28      1.21 o 
   4   7   5        2.66        0.00      2.46 o 
   5   7   5        2.69        1.51      2.46 o 
   6   7   5        0.68        0.00      2.71 o 
  -6   8   5        0.84        1.63      2.22 o 
  -5   8   5        0.10        0.00      2.47 o 
  -4   8   5        1.80        0.00      2.43 o 
  -3   8   5        0.56        0.00      2.43 o 
  -2   8   5        2.40        2.65      1.49 o 
  -1   8   5       13.78       13.42      1.19 o 
   0   8   5       13.49       11.78      1.08 o 
   1   8   5        7.68        8.15      2.49 o 
   2   8   5        2.77        0.12      2.51 o 
   3   8   5        1.72        3.73      2.25 o 
   4   8   5       12.61       20.87      1.99 o 
   5   8   5        1.71        0.85      2.91 o 
  -5   9   5        0.01        0.00      2.76 o 
  -4   9   5        0.64        2.25      2.42 o 
  -3   9   5        6.06        7.97      1.73 o 
  -2   9   5        2.92        0.00      1.79 o 
  -1   9   5        4.20        2.19      1.90 o 
   0   9   5        0.00        0.00      1.66 o 
   1   9   5        1.80        0.06      2.36 o 
   2   9   5        6.36       10.64      1.70 o 
   3   9   5        0.70        0.00      2.87 o 
 -11   0   6        3.36        0.60      2.47 o 
 -10   0   6        0.49        1.79      1.97 o 
  -9   0   6       19.90       18.13      1.49 o 
  -8   0   6        1.02        2.16      1.63 o 
  -7   0   6       19.12       18.71      1.20 o 
  -6   0   6      127.47      132.41      2.50 o 
  -5   0   6      133.74      122.30      2.06 o 
  -4   0   6      792.94      940.75      5.30 o 
  -3   0   6     2642.97     2557.92     21.28 o 
  -2   0   6     1127.94     1063.01      3.29 o 
  -1   0   6      700.30      697.98      2.60 o 
   0   0   6      200.24      191.06      1.38 o 
   1   0   6      621.64      657.27      3.86 o 
   2   0   6        2.98        3.17      1.07 o 
   3   0   6      220.94      241.82      3.38 o 
   4   0   6       23.99       26.26      1.88 o 
   5   0   6       91.54       97.22      3.13 o 
   6   0   6      146.03      155.26      3.28 o 
   7   0   6       34.91       41.32      2.26 o 
   8   0   6        8.07        9.87      1.68 o 
   9   0   6        0.00        2.22      2.34 o 
 -11   1   6        1.40        0.00      2.59 o 
 -10   1   6        7.33        6.55      1.49 o 
  -9   1   6        0.68        0.35      1.92 o 
  -8   1   6        4.42        3.08      1.00 o 
  -7   1   6       10.03       11.42      1.07 o 
  -6   1   6        5.34        2.59      1.59 o 
  -5   1   6      314.26      366.60      3.57 o 
  -4   1   6       18.18       15.75      0.95 o 
  -3   1   6      327.69      344.76      2.82 o 
  -2   1   6      333.81      365.59      1.92 o 
  -1   1   6       48.61       47.35      0.74 o 
   0   1   6        1.12        0.56      0.68 o 
   1   1   6        1.56        0.56      0.98 o 
   2   1   6     1286.74     1323.13      6.20 o 
   3   1   6       14.15        9.38      0.93 o 
   4   1   6      209.54      191.87      3.07 o 
   5   1   6       20.80       24.00      1.52 o 
   6   1   6        5.12        2.43      2.51 o 
   7   1   6       34.44       36.20      2.07 o 
   8   1   6        0.96        0.00      2.56 o 
 -11   2   6        0.05        0.00      2.37 o 
 -10   2   6        2.66        0.00      2.44 o 
  -9   2   6        4.28        1.41      2.08 o 
  -8   2   6        1.98        2.59      1.01 o 
  -7   2   6       20.37       14.44      1.39 o 
  -6   2   6       12.84       15.57      1.46 o 
  -5   2   6      213.37      228.81      2.90 o 
  -4   2   6       23.91       23.48      1.08 o 
  -3   2   6      123.00      146.43      1.97 o 
  -2   2   6       16.24       16.56      0.59 o 
  -1   2   6      421.10      439.87      2.36 o 
   0   2   6      376.12      381.39      2.14 o 
   1   2   6       71.57       68.70      1.45 o 
   2   2   6      302.90      341.18      3.85 o 
   3   2   6      468.95      467.33      5.06 o 
   4   2   6       31.45       30.20      2.08 o 
   5   2   6      121.82      118.27      2.80 o 
   6   2   6        1.43        0.00      2.35 o 
   7   2   6        2.59        3.39      1.46 o 
   8   2   6        0.68        1.01      1.45 o 
 -10   3   6        0.21        0.00      2.58 o 
  -9   3   6       79.95       73.38      2.82 o 
  -8   3   6       17.61       18.23      1.61 o 
  -7   3   6       37.37       33.17      1.67 o 
  -6   3   6       31.00       26.08      2.32 o 
  -5   3   6       16.52       15.68      1.72 o 
  -4   3   6       16.42       13.81      1.40 o 
  -3   3   6      124.78      143.58      2.22 o 
  -2   3   6      888.74     1038.93      3.99 o 
  -1   3   6     2301.16     2484.98     24.03 o 
   0   3   6      395.66      450.44      2.59 o 
   1   3   6       99.55      111.35      1.93 o 
   2   3   6      119.02      130.84      2.24 o 
   3   3   6       18.22       15.80      1.22 o 
   4   3   6        1.19        4.99      1.59 o 
   5   3   6        0.68        1.78      1.68 o 
   6   3   6        9.15        8.65      1.36 o 
   7   3   6        1.78        0.00      2.24 o 
   8   3   6        0.02        0.98      2.19 o 
 -10   4   6       75.66       82.50      3.26 o 
  -9   4   6        0.40        0.82      2.58 o 
  -8   4   6      543.64      537.64      6.65 o 
  -7   4   6      131.74      116.24      2.94 o 
  -6   4   6      790.78      866.75      8.86 o 
  -5   4   6      106.48      109.40      3.24 o 
  -4   4   6       18.91       15.65      1.12 o 
  -3   4   6       24.44       27.56      1.26 o 
  -2   4   6       17.67       22.18      0.80 o 
  -1   4   6       93.62       93.85      1.34 o 
   0   4   6       11.09       13.10      0.71 o 
   1   4   6      136.54      145.70      2.41 o 
   2   4   6       81.24       83.50      2.02 o 
   3   4   6        0.05        1.58      0.82 o 
   4   4   6        0.55        0.00      1.64 o 
   5   4   6        1.54        0.00      2.01 o 
   6   4   6        1.06        1.47      1.99 o 
   7   4   6        0.04        1.34      2.11 o 
   8   4   6        0.41        1.79      2.28 o 
  -9   5   6        0.47        0.00      2.73 o 
  -8   5   6        0.96        0.00      2.48 o 
  -7   5   6       11.92       12.06      1.48 o 
  -6   5   6       33.42       28.71      2.90 o 
  -5   5   6       35.24       34.17      2.75 o 
  -4   5   6       91.20      105.33      3.08 o 
  -3   5   6        5.05        4.34      0.93 o 
  -2   5   6       75.35       74.08      1.38 o 
  -1   5   6       14.29       16.84      0.88 o 
   0   5   6       11.32       11.76      0.77 o 
   1   5   6       64.91       69.27      1.97 o 
   2   5   6        7.70        6.29      1.26 o 
   3   5   6        6.47        3.81      2.12 o 
   4   5   6        9.53        9.29      1.45 o 
   5   5   6        0.25        2.39      1.94 o 
   6   5   6        3.79        5.86      1.47 o 
   7   5   6        0.59        0.00      2.67 o 
  -9   6   6        1.85        1.57      2.58 o 
  -8   6   6        0.60        0.00      2.45 o 
  -7   6   6        0.00        0.00      2.10 o 
  -6   6   6        0.24        0.79      2.18 o 
  -5   6   6       28.09       36.22      2.68 o 
  -4   6   6        4.67        3.92      2.05 o 
  -3   6   6       18.85       23.36      1.62 o 
  -2   6   6       20.90       19.93      1.08 o 
  -1   6   6       37.48       41.66      1.31 o 
   0   6   6      257.05      261.80      2.85 o 
   1   6   6      130.76      134.26      3.11 o 
   2   6   6      261.95      279.28      4.44 o 
   3   6   6       94.08      108.37      3.00 o 
   4   6   6       10.50        8.42      2.56 o 
   5   6   6       18.25       20.78      1.98 o 
   6   6   6        0.07        0.00      2.57 o 
  -8   7   6        0.02        0.00      2.39 o 
  -7   7   6        8.35        7.80      1.50 o 
  -6   7   6        3.19        4.68      2.35 o 
  -5   7   6       19.80       24.56      2.77 o 
  -4   7   6        1.45        4.12      2.11 o 
  -3   7   6       46.95       46.08      2.24 o 
  -2   7   6        0.71        0.50      1.43 o 
  -1   7   6       20.91       21.15      1.20 o 
   0   7   6       19.82       22.18      1.16 o 
   1   7   6        2.21        1.95      1.38 o 
   2   7   6        0.47        0.00      2.10 o 
   3   7   6        2.12        1.28      2.31 o 
   4   7   6        2.68        2.10      2.42 o 
   5   7   6        0.00        0.20      2.44 o 
  -6   8   6        0.99        0.00      2.61 o 
  -5   8   6        1.13        1.71      2.33 o 
  -4   8   6        0.85        0.30      2.31 o 
  -3   8   6       15.41       14.58      1.75 o 
  -2   8   6        0.09        0.00      1.60 o 
  -1   8   6       17.09       17.27      1.25 o 
   0   8   6        0.10        0.00      1.66 o 
   1   8   6        2.78        0.00      2.70 o 
   2   8   6        0.00        1.55      2.30 o 
   3   8   6        0.04        3.79      2.10 o 
   4   8   6        1.24        0.00      2.78 o 
  -4   9   6        1.62        0.00      2.69 o 
  -3   9   6        2.29        2.59      2.42 o 
  -2   9   6        1.94        3.91      1.71 o 
  -1   9   6        0.24        0.00      2.02 o 
   0   9   6        1.66        1.21      1.80 o 
   1   9   6        0.19        0.00      2.74 o 
   2   9   6        0.98        0.00      2.82 o 
 -11   1   7        5.27        5.79      1.61 o 
 -10   1   7        1.84        0.00      2.61 o 
  -9   1   7        0.73        0.25      1.85 o 
  -8   1   7        5.19        2.73      1.77 o 
  -7   1   7       45.18       53.92      1.83 o 
  -6   1   7       50.21       52.33      1.68 o 
  -5   1   7      800.81      950.54      5.79 o 
  -4   1   7      592.50      698.01      4.63 o 
  -3   1   7      450.84      550.65      3.85 o 
  -2   1   7      291.26      326.97      1.62 o 
  -1   1   7        6.96        7.60      0.49 o 
   0   1   7      133.42      138.31      1.34 o 
   1   1   7       61.24       56.79      1.33 o 
   2   1   7       43.61       40.85      1.30 o 
   3   1   7       41.55       47.82      1.57 o 
   4   1   7       16.62       17.12      1.17 o 
   5   1   7       10.95       12.85      1.46 o 
   6   1   7        9.77        1.99      2.56 o 
   7   1   7        5.22        7.61      2.26 o 
   8   1   7       12.82       15.06      1.85 o 
 -11   2   7        0.15        0.00      2.30 o 
 -10   2   7        2.56        0.36      2.34 o 
  -9   2   7        0.75        0.00      2.15 o 
  -8   2   7        0.49        0.37      1.66 o 
  -7   2   7        1.46        2.76      1.59 o 
  -6   2   7        2.35        0.00      1.55 o 
  -5   2   7        1.10        0.31      1.33 o 
  -4   2   7      164.06      181.31      2.49 o 
  -3   2   7        6.49        8.23      0.79 o 
  -2   2   7      101.50      136.68      1.40 o 
  -1   2   7     1140.04     1252.80     30.64 o 
   0   2   7       42.66       50.44      1.09 o 
   1   2   7      467.25      513.36      4.03 o 
   2   2   7       42.19       40.92      1.46 o 
   3   2   7      248.84      245.92      4.16 o 
   4   2   7        0.61        0.54      1.55 o 
   5   2   7      374.06      389.45      5.03 o 
   6   2   7        5.35        0.00      2.70 o 
   7   2   7       74.89       80.50      4.34 o 
   8   2   7        4.05        8.89      2.66 o 
 -10   3   7        0.27        2.68      2.14 o 
  -9   3   7        0.15        0.00      2.47 o 
  -8   3   7        1.06        0.43      2.15 o 
  -7   3   7       46.61       39.89      3.12 o 
  -6   3   7      131.52      142.54      3.68 o 
  -5   3   7       90.67       92.08      2.18 o 
  -4   3   7      139.70      150.66      2.94 o 
  -3   3   7       12.86       14.90      1.08 o 
  -2   3   7      287.14      251.55      2.24 o 
  -1   3   7       13.65       14.17      0.84 o 
   0   3   7      308.81      276.28      2.19 o 
   1   3   7       63.38       64.67      1.60 o 
   2   3   7       36.09       46.14      1.58 o 
   3   3   7       21.85       22.06      1.35 o 
   4   3   7       17.08       13.54      2.15 o 
   5   3   7        7.74        9.48      1.34 o 
   6   3   7        1.42        0.00      2.26 o 
   7   3   7        0.55        2.54      2.05 o 
   8   3   7        0.42        0.00      2.46 o 
 -10   4   7        7.62       13.03      2.02 o 
  -9   4   7       17.06       19.69      2.15 o 
  -8   4   7        2.61        0.94      2.78 o 
  -7   4   7        0.21        0.00      2.60 o 
  -6   4   7       75.81       85.37      3.49 o 
  -5   4   7        0.15        0.00      2.12 o 
  -4   4   7       43.42       39.76      2.03 o 
  -3   4   7      257.81      247.61      3.30 o 
  -2   4   7      139.61      147.59      1.75 o 
  -1   4   7      117.67      107.28      1.51 o 
   0   4   7       16.48       21.28      0.87 o 
   1   4   7       20.17       20.07      1.26 o 
   2   4   7       72.03       67.41      2.78 o 
   3   4   7        1.91        4.30      0.97 o 
   4   4   7        3.44        5.02      1.75 o 
   5   4   7        0.19        0.00      2.12 o 
   6   4   7        0.90        0.11      2.24 o 
   7   4   7        0.00        0.00      2.34 o 
  -9   5   7        0.65        2.85      1.48 o 
  -8   5   7        8.49        8.48      1.75 o 
  -7   5   7        8.92        2.49      2.94 o 
  -6   5   7        8.49        2.37      2.48 o 
  -5   5   7       14.11       12.25      2.55 o 
  -4   5   7        0.08        0.00      1.97 o 
  -3   5   7       37.10       36.31      1.76 o 
  -2   5   7       28.54       28.71      1.07 o 
  -1   5   7       84.07       90.02      1.56 o 
   0   5   7       10.34       10.44      0.86 o 
   1   5   7       31.02       29.59      1.55 o 
   2   5   7      194.58      210.30      3.61 o 
   3   5   7        1.85        2.04      2.04 o 
   4   5   7      140.45      145.74      3.73 o 
   5   5   7        2.78        2.68      2.42 o 
   6   5   7        6.35        2.78      2.65 o 
   7   5   7        0.34        0.27      2.46 o 
  -9   6   7        0.76        0.34      2.40 o 
  -8   6   7        1.58        0.00      2.54 o 
  -7   6   7        8.43        9.00      2.59 o 
  -6   6   7        7.66        6.59      2.31 o 
  -5   6   7        2.87        0.00      2.22 o 
  -4   6   7        7.39        7.26      2.11 o 
  -3   6   7        6.08        7.24      2.05 o 
  -2   6   7        5.91        5.52      1.01 o 
  -1   6   7       21.33       22.94      1.10 o 
   0   6   7       22.88       25.56      1.51 o 
   1   6   7      197.93      220.91      3.84 o 
   2   6   7       33.90       43.44      2.11 o 
   3   6   7       87.73       96.50      4.03 o 
   4   6   7        0.01        0.00      2.32 o 
   5   6   7       12.36       11.83      1.79 o 
   6   6   7        3.11        0.00      2.92 o 
  -8   7   7        1.32        0.00      2.71 o 
  -7   7   7        0.98        0.00      2.53 o 
  -6   7   7        0.65        0.00      2.59 o 
  -5   7   7       37.37       33.22      3.37 o 
  -4   7   7        2.76        1.33      2.52 o 
  -3   7   7       40.62       38.52      2.31 o 
  -2   7   7        4.54        3.90      1.61 o 
  -1   7   7        0.18        0.00      1.54 o 
   0   7   7        1.58        0.00      1.65 o 
   1   7   7       22.65       22.41      1.78 o 
   2   7   7        1.46        0.00      2.54 o 
   3   7   7        2.30        0.00      2.45 o 
   4   7   7        0.52        0.00      2.53 o 
   5   7   7        0.21        0.00      2.65 o 
  -6   8   7        0.42        0.00      2.63 o 
  -5   8   7        1.19        3.22      2.25 o 
  -4   8   7        2.26        0.00      2.48 o 
  -3   8   7       10.06        5.71      2.87 o 
  -2   8   7        7.99        7.22      1.42 o 
  -1   8   7       19.39       21.34      1.31 o 
   0   8   7        2.70        1.44      1.76 o 
   1   8   7        9.73        5.44      3.03 o 
   2   8   7        1.91        0.00      2.55 o 
   3   8   7        0.11        2.95      2.28 o 
   4   8   7        1.01        0.00      2.80 o 
  -4   9   7        0.00        0.00      2.70 o 
  -3   9   7        1.15        2.57      2.52 o 
  -2   9   7        0.29        0.00      1.74 o 
  -1   9   7        3.29        3.67      1.44 o 
   0   9   7        0.58        2.56      1.67 o 
   1   9   7        0.46        0.00      2.65 o 
 -11   0   8        1.71        0.00      2.46 o 
 -10   0   8       73.88       81.11      2.98 o 
  -9   0   8       39.82       40.07      2.09 o 
  -8   0   8       22.01       20.01      1.41 o 
  -7   0   8       16.60       16.81      1.26 o 
  -6   0   8       17.76       19.72      1.12 o 
  -5   0   8        2.63        0.00      1.37 o 
  -4   0   8      434.98      451.90      3.90 o 
  -3   0   8        0.46        0.37      0.78 o 
  -2   0   8      429.49      470.27      2.47 o 
  -1   0   8       10.37       10.74      0.52 o 
   0   0   8       13.34       12.59      0.57 o 
   1   0   8      658.26      674.50      4.57 o 
   2   0   8       31.72       23.48      1.62 o 
   3   0   8      260.89      265.49      4.13 o 
   4   0   8       17.38       13.39      1.92 o 
   5   0   8       16.53       24.14      2.25 o 
   6   0   8       53.79       54.07      3.42 o 
   7   0   8        3.83        3.79      2.47 o 
   8   0   8        0.50        3.43      2.23 o 
 -11   1   8        0.01        0.00      2.35 o 
 -10   1   8        8.35        4.91      2.41 o 
  -9   1   8        6.25        6.60      1.20 o 
  -8   1   8        0.85        0.00      1.82 o 
  -7   1   8        3.09        0.00      1.80 o 
  -6   1   8       32.68       40.90      1.53 o 
  -5   1   8       18.13       22.15      1.25 o 
  -4   1   8      107.13      133.43      2.21 o 
  -3   1   8       24.84       25.81      1.04 o 
  -2   1   8      208.86      211.73      1.71 o 
  -1   1   8        3.84        4.97      0.45 o 
   0   1   8      450.49      438.78      2.66 o 
   1   1   8        7.37        4.77      1.26 o 
   2   1   8      261.60      261.49      3.16 o 
   3   1   8        0.17        0.00      1.55 o 
   4   1   8        1.69        0.00      1.75 o 
   5   1   8       43.45       46.25      2.04 o 
   6   1   8        0.02        0.00      2.14 o 
   7   1   8       14.49       13.25      3.06 o 
   8   1   8        5.64        5.70      2.78 o 
 -11   2   8        0.00        1.36      2.23 o 
 -10   2   8        1.64        0.00      2.47 o 
  -9   2   8        0.03        0.37      1.96 o 
  -8   2   8        1.00        3.58      1.70 o 
  -7   2   8       61.49       65.69      2.17 o 
  -6   2   8       10.19       14.01      1.19 o 
  -5   2   8       12.71       13.83      1.00 o 
  -4   2   8        8.39       12.83      1.04 o 
  -3   2   8      663.97      774.16      4.97 o 
  -2   2   8      984.08     1000.80      3.88 o 
  -1   2   8      683.71      762.78      2.56 o 
   0   2   8      617.03      665.98      3.44 o 
   1   2   8      106.73      122.16      2.18 o 
   2   2   8        1.57        1.76      1.36 o 
   3   2   8       44.94       43.20      2.26 o 
   4   2   8        6.81        7.80      1.02 o 
   5   2   8      226.94      231.35      4.24 o 
   6   2   8       35.01       42.16      3.28 o 
   7   2   8       67.36       81.21      4.52 o 
   8   2   8        4.57        6.86      2.82 o 
 -10   3   8        0.28        2.00      2.33 o 
  -9   3   8       60.13       57.02      2.51 o 
  -8   3   8        6.77        4.88      2.73 o 
  -7   3   8      418.01      461.81      6.87 o 
  -6   3   8       12.25       11.98      1.39 o 
  -5   3   8      165.89      169.37      3.50 o 
  -4   3   8        5.46        5.79      1.60 o 
  -3   3   8      123.11      142.08      2.36 o 
  -2   3   8        4.52        4.59      0.83 o 
  -1   3   8      203.70      200.64      2.10 o 
   0   3   8      377.14      417.81      2.96 o 
   1   3   8        8.65        8.30      0.95 o 
   2   3   8        0.32        0.00      1.59 o 
   3   3   8        4.43        4.54      0.91 o 
   4   3   8       33.44       29.17      2.53 o 
   5   3   8        7.52        6.10      1.36 o 
   6   3   8        3.08        3.65      2.23 o 
   7   3   8        0.88        3.70      2.44 o 
 -10   4   8       16.87       16.96      1.93 o 
  -9   4   8        3.06        1.65      2.41 o 
  -8   4   8       66.13       65.64      4.14 o 
  -7   4   8       82.37       83.77      3.79 o 
  -6   4   8      130.87      142.98      4.13 o 
  -5   4   8      402.54      417.21      5.78 o 
  -4   4   8       87.56       93.87      3.04 o 
  -3   4   8      150.38      160.99      2.83 o 
  -2   4   8       74.66       72.91      1.55 o 
  -1   4   8      136.60      149.37      1.86 o 
   0   4   8       51.12       51.25      1.42 o 
   1   4   8        6.28        2.72      1.87 o 
   2   4   8        7.33        6.53      1.03 o 
   3   4   8       40.87       40.59      1.82 o 
   4   4   8       13.59       12.04      2.28 o 
   5   4   8       12.30       11.80      2.64 o 
   6   4   8        0.07        4.13      1.26 o 
   7   4   8        1.42        3.36      2.52 o 
  -9   5   8       16.12       12.32      1.63 o 
  -8   5   8        0.55        2.90      2.52 o 
  -7   5   8      100.60       97.34      4.55 o 
  -6   5   8       34.39       32.31      3.05 o 
  -5   5   8       31.61       30.09      2.70 o 
  -4   5   8       26.57       25.34      2.54 o 
  -3   5   8        8.47        7.39      1.21 o 
  -2   5   8       58.23       57.55      1.66 o 
  -1   5   8       12.16       13.23      1.12 o 
   0   5   8       62.70       60.27      1.46 o 
   1   5   8      119.96      125.53      2.97 o 
   2   5   8       13.33       16.54      1.66 o 
   3   5   8       29.68       31.19      2.00 o 
   4   5   8       52.67       59.52      2.54 o 
   5   5   8        0.01        0.00      2.59 o 
   6   5   8        8.15        1.49      3.17 o 
  -9   6   8        5.96        8.72      1.54 o 
  -8   6   8       11.79       14.34      2.80 o 
  -7   6   8        0.07        1.17      2.21 o 
  -6   6   8       13.35       11.55      2.80 o 
  -5   6   8       15.00       14.10      2.50 o 
  -4   6   8        4.83        4.29      1.15 o 
  -3   6   8        3.41        3.88      1.16 o 
  -2   6   8        0.26        0.00      1.45 o 
  -1   6   8        8.05        7.91      1.02 o 
   0   6   8       25.35       27.75      1.23 o 
   1   6   8        4.93        5.67      2.26 o 
   2   6   8        4.38        2.57      2.50 o 
   3   6   8        5.25        4.57      2.55 o 
   4   6   8        5.32        4.51      2.60 o 
   5   6   8        7.07        8.52      1.86 o 
  -8   7   8        4.09        0.14      2.83 o 
  -7   7   8        9.88       10.23      3.03 o 
  -6   7   8        4.15        2.44      2.51 o 
  -5   7   8        1.15        0.29      2.51 o 
  -4   7   8        7.99        4.21      2.55 o 
  -3   7   8        0.01        0.89      2.31 o 
  -2   7   8        1.32        0.00      1.59 o 
  -1   7   8        1.18        0.50      1.59 o 
   0   7   8        1.88        0.87      1.59 o 
   1   7   8        1.16        2.05      2.08 o 
   2   7   8        0.56        0.56      2.21 o 
   3   7   8        0.10        0.00      2.42 o 
   4   7   8        0.57        0.00      2.37 o 
  -6   8   8        1.52        3.50      2.46 o 
  -5   8   8        0.01        0.00      2.75 o 
  -4   8   8        7.07        1.06      2.90 o 
  -3   8   8        0.02        0.00      2.49 o 
  -2   8   8        0.94        1.82      1.59 o 
  -1   8   8        0.07        0.00      1.69 o 
   0   8   8        1.69        0.68      1.76 o 
   1   8   8        0.09        0.00      2.58 o 
   2   8   8        0.56        0.00      2.53 o 
   3   8   8        0.10        0.34      2.45 o 
  -4   9   8        0.14        0.00      2.72 o 
  -3   9   8        1.82        4.57      2.55 o 
  -2   9   8        9.22       12.23      1.54 o 
  -1   9   8        1.15        0.75      1.97 o 
   0   9   8       14.57       16.92      1.59 o 
   1   9   8        0.13        0.07      2.62 o 
 -11   1   9        0.23        0.00      2.50 o 
 -10   1   9        1.16        0.89      2.20 o 
  -9   1   9       11.38        6.91      2.62 o 
  -8   1   9        4.26        3.86      1.13 o 
  -7   1   9        1.37        0.00      1.84 o 
  -6   1   9       54.94       58.98      1.75 o 
  -5   1   9       11.10       12.95      0.94 o 
  -4   1   9      183.87      191.30      2.59 o 
  -3   1   9      105.87      137.30      2.21 o 
  -2   1   9     1412.33     1447.10      4.85 o 
  -1   1   9        0.08        0.00      0.86 o 
   0   1   9      303.03      300.11      2.42 o 
   1   1   9       31.58       26.60      1.12 o 
   2   1   9       77.07       85.92      2.00 o 
   3   1   9        4.85        3.14      1.67 o 
   4   1   9        9.45        9.32      1.04 o 
   5   1   9        2.05        2.88      1.07 o 
   6   1   9       34.63       33.27      3.23 o 
   7   1   9        0.44        0.89      2.44 o 
 -11   2   9        1.12        0.07      2.34 o 
 -10   2   9        2.91        2.54      2.33 o 
  -9   2   9        0.05        0.00      2.34 o 
  -8   2   9        5.03        4.57      2.21 o 
  -7   2   9       13.17       15.15      1.44 o 
  -6   2   9        0.35        0.61      1.58 o 
  -5   2   9       30.00       30.70      1.43 o 
  -4   2   9      154.48      177.51      2.66 o 
  -3   2   9       35.96       36.26      1.33 o 
  -2   2   9       16.74       21.00      0.80 o 
  -1   2   9        2.28        0.00      1.03 o 
   0   2   9        0.03        0.64      0.98 o 
   1   2   9      152.45      170.32      2.67 o 
   2   2   9        0.00        0.76      1.50 o 
   3   2   9      137.41      156.42      3.68 o 
   4   2   9       10.21        6.15      2.15 o 
   5   2   9       20.07       18.46      1.69 o 
   6   2   9       24.74       23.06      3.05 o 
   7   2   9       10.45        6.02      3.17 o 
 -10   3   9        0.79        0.00      2.41 o 
  -9   3   9       65.84       71.68      4.30 o 
  -8   3   9       47.16       50.57      3.48 o 
  -7   3   9      210.87      244.90      5.42 o 
  -6   3   9      371.19      402.36      6.18 o 
  -5   3   9       30.94       42.08      2.65 o 
  -4   3   9      130.35      143.01      3.29 o 
  -3   3   9      112.58      125.96      2.43 o 
  -2   3   9      155.48      153.20      2.06 o 
  -1   3   9       41.33       45.88      1.32 o 
   0   3   9      120.67      118.78      1.87 o 
   1   3   9        1.77        0.07      1.64 o 
   2   3   9       26.55       29.72      1.39 o 
   3   3   9        2.70        0.13      1.98 o 
   4   3   9       47.31       46.76      2.90 o 
   5   3   9        5.14        8.05      1.41 o 
   6   3   9       12.10        9.07      2.95 o 
   7   3   9        1.35        0.00      3.01 o 
 -10   4   9        0.14        1.07      2.43 o 
  -9   4   9        0.74        0.00      2.53 o 
  -8   4   9        0.18        2.34      2.37 o 
  -7   4   9       80.18       81.28      3.75 o 
  -6   4   9       41.20       45.81      3.15 o 
  -5   4   9      217.86      228.49      4.82 o 
  -4   4   9       72.27       86.30      3.00 o 
  -3   4   9       62.74       61.73      2.68 o 
  -2   4   9       60.29       67.93      1.62 o 
  -1   4   9       15.73       14.23      1.10 o 
   0   4   9        0.03        0.00      1.32 o 
   1   4   9       13.33       16.77      1.40 o 
   2   4   9       38.24       40.32      2.63 o 
   3   4   9       38.87       48.78      2.70 o 
   4   4   9        0.38        0.00      2.14 o 
   5   4   9        0.10        0.00      2.28 o 
   6   4   9        1.17        0.00      2.53 o 
  -9   5   9        5.85        3.84      2.89 o 
  -8   5   9       20.13       20.95      3.21 o 
  -7   5   9       92.07       94.81      4.69 o 
  -6   5   9       55.10       54.84      3.78 o 
  -5   5   9       23.56       22.66      2.67 o 
  -4   5   9      158.96      163.87      4.24 o 
  -3   5   9       28.43       30.26      1.72 o 
  -2   5   9        7.86        2.68      1.69 o 
  -1   5   9       19.14       20.56      1.16 o 
   0   5   9      154.02      158.09      2.24 o 
   1   5   9       79.30       87.21      2.49 o 
   2   5   9      117.32      127.40      3.11 o 
   3   5   9       11.47        8.30      2.88 o 
   4   5   9       93.76       95.70      4.36 o 
   5   5   9        3.42        0.68      3.05 o 
   6   5   9       28.12       33.51      2.58 o 
  -8   6   9        8.18        7.82      2.98 o 
  -7   6   9        2.08        1.43      2.59 o 
  -6   6   9        4.70        3.50      2.53 o 
  -5   6   9        0.01        1.88      2.16 o 
  -4   6   9       48.15       41.83      3.09 o 
  -3   6   9        0.14        2.94      2.05 o 
  -2   6   9        9.84        8.55      1.27 o 
  -1   6   9       18.71       18.95      1.14 o 
   0   6   9        0.62        0.23      1.59 o 
   1   6   9        0.02        0.00      2.40 o 
   2   6   9        1.32        0.00      2.25 o 
   3   6   9       56.65       58.38      2.42 o 
   4   6   9        2.58        0.00      2.54 o 
   5   6   9       19.25       22.68      3.36 o 
  -7   7   9        0.03        0.00      2.84 o 
  -6   7   9        0.39        0.00      2.68 o 
  -5   7   9        0.10        0.06      2.31 o 
  -4   7   9       18.38       18.76      2.81 o 
  -3   7   9        0.04        0.00      2.33 o 
  -2   7   9       23.97       26.65      1.29 o 
  -1   7   9        0.23        0.17      1.57 o 
   0   7   9        0.95        2.41      1.59 o 
   1   7   9        1.09        1.32      2.21 o 
   2   7   9        0.00        0.00      2.30 o 
   3   7   9        0.29        0.00      2.27 o 
   4   7   9        0.51        2.12      2.37 o 
  -6   8   9        0.92        0.00      2.83 o 
  -5   8   9        5.72        8.73      1.68 o 
  -4   8   9        0.03        0.00      2.46 o 
  -3   8   9        2.36        2.37      2.42 o 
  -2   8   9        0.56        1.07      1.72 o 
  -1   8   9        4.23        3.12      1.87 o 
   0   8   9        5.04        3.21      1.92 o 
   1   8   9        6.84        9.50      2.59 o 
   2   8   9        0.39        0.00      2.57 o 
  -3   9   9        0.88        0.00      2.99 o 
  -2   9   9        2.27        0.00      2.16 o 
  -1   9   9        1.65        3.29      2.00 o 
 -11   0  10        0.07        0.00      2.37 o 
 -10   0  10        4.01        7.26      1.52 o 
  -9   0  10        5.48        2.93      2.31 o 
  -8   0  10       22.38       22.63      1.53 o 
  -7   0  10       22.32       17.73      1.28 o 
  -6   0  10        1.36        0.00      1.58 o 
  -5   0  10        2.89        3.02      0.81 o 
  -4   0  10      198.10      222.76      3.00 o 
  -3   0  10       14.09       10.56      0.65 o 
  -2   0  10        0.97        1.18      0.85 o 
  -1   0  10        3.66        3.54      0.49 o 
   0   0  10       51.56       50.71      1.04 o 
   1   0  10       51.54       53.39      1.97 o 
   2   0  10       44.00       42.44      2.24 o 
   3   0  10        0.35        0.00      1.76 o 
   4   0  10        1.42        0.46      1.63 o 
   5   0  10        4.06        0.00      2.36 o 
   6   0  10        0.89        3.35      1.93 o 
   7   0  10        6.99        8.52      2.64 o 
 -11   1  10       16.66       18.26      1.75 o 
 -10   1  10        2.06        3.75      2.38 o 
  -9   1  10       34.13       42.54      2.18 o 
  -8   1  10        1.97        0.00      1.99 o 
  -7   1  10        0.74        0.47      1.70 o 
  -6   1  10        4.46        5.86      0.98 o 
  -5   1  10        0.13        0.03      1.42 o 
  -4   1  10       27.78       34.40      1.40 o 
  -3   1  10      185.08      216.51      2.89 o 
  -2   1  10      185.49      179.35      1.88 o 
  -1   1  10       38.57       40.33      1.09 o 
   0   1  10      283.37      280.77      2.58 o 
   1   1  10       40.96       40.43      1.52 o 
   2   1  10       43.63       44.23      1.64 o 
   3   1  10       22.37       25.90      1.54 o 
   4   1  10        0.56        0.51      1.73 o 
   5   1  10        3.35        3.56      2.08 o 
   6   1  10        6.18        7.00      1.49 o 
   7   1  10        0.21        2.41      2.27 o 
 -11   2  10        0.43        0.48      1.40 o 
 -10   2  10        5.18        6.19      1.43 o 
  -9   2  10        0.03        0.00      2.40 o 
  -8   2  10       57.38       71.47      2.52 o 
  -7   2  10       12.79       14.97      1.45 o 
  -6   2  10        0.38        0.00      1.88 o 
  -5   2  10       16.50       16.81      1.15 o 
  -4   2  10       13.78       18.38      1.24 o 
  -3   2  10       70.67       87.06      1.98 o 
  -2   2  10       98.71      100.87      1.50 o 
  -1   2  10      355.20      372.01      2.92 o 
   0   2  10       19.19       21.25      0.98 o 
   1   2  10      187.51      204.54      3.07 o 
   2   2  10       29.29       34.48      2.12 o 
   3   2  10       37.43       40.00      2.72 o 
   4   2  10        5.93        4.26      2.14 o 
   5   2  10       11.85       11.38      2.95 o 
   6   2  10        0.00        1.17      2.45 o 
   7   2  10        0.10        0.00      2.69 o 
 -10   3  10        0.04        0.00      2.60 o 
  -9   3  10       15.45       20.89      2.75 o 
  -8   3  10       57.54       55.43      3.37 o 
  -7   3  10       70.85       73.92      3.70 o 
  -6   3  10      441.85      472.81      5.31 o 
  -5   3  10      194.18      197.64      4.40 o 
  -4   3  10      119.13      133.63      2.58 o 
  -3   3  10        2.72        1.82      1.67 o 
  -2   3  10       42.68       51.22      1.37 o 
  -1   3  10       43.60       47.84      1.36 o 
   0   3  10       28.15       27.70      1.23 o 
   1   3  10        7.11        4.19      1.76 o 
   2   3  10        7.56        7.70      1.96 o 
   3   3  10       10.60        7.40      2.26 o 
   4   3  10       28.75       27.06      2.63 o 
   5   3  10       11.07        8.14      2.84 o 
   6   3  10       46.39       53.80      4.13 o 
 -10   4  10        6.02        8.01      2.93 o 
  -9   4  10        0.03        0.00      2.37 o 
  -8   4  10       36.40       26.69      3.41 o 
  -7   4  10        9.40        7.38      2.64 o 
  -6   4  10      116.71      117.38      4.06 o 
  -5   4  10      121.32      134.50      3.84 o 
  -4   4  10       29.07       32.88      1.69 o 
  -3   4  10       46.43       39.45      2.46 o 
  -2   4  10        4.12        1.12      1.55 o 
  -1   4  10      277.03      291.56      3.07 o 
   0   4  10        0.06        0.00      1.46 o 
   1   4  10      104.21      113.81      3.62 o 
   2   4  10       20.35       21.50      2.49 o 
   3   4  10       10.98        7.71      2.68 o 
   4   4  10        6.67        8.09      1.45 o 
   5   4  10       10.22       10.75      1.97 o 
   6   4  10        4.29        4.78      2.96 o 
  -9   5  10        0.01        0.00      2.56 o 
  -8   5  10       14.22       14.08      3.05 o 
  -7   5  10        6.58        3.81      2.75 o 
  -6   5  10       38.74       40.34      3.29 o 
  -5   5  10       52.70       63.64      3.20 o 
  -4   5  10      151.01      158.64      4.74 o 
  -3   5  10       20.10       16.16      1.62 o 
  -2   5  10      286.67      287.10      3.34 o 
  -1   5  10        3.23        2.83      1.23 o 
   0   5  10      109.59      114.48      2.27 o 
   1   5  10       16.60       19.96      1.61 o 
   2   5  10       18.24       22.00      1.78 o 
   3   5  10        3.12        0.00      2.63 o 
   4   5  10       10.56       11.10      2.98 o 
   5   5  10        0.84        3.80      2.54 o 
  -8   6  10        0.04        1.78      2.41 o 
  -7   6  10        5.47        3.35      2.95 o 
  -6   6  10        2.36        2.34      2.41 o 
  -5   6  10        4.59        3.94      2.45 o 
  -4   6  10        9.47        5.75      2.56 o 
  -3   6  10       47.31       46.01      2.25 o 
  -2   6  10       11.50        8.79      1.24 o 
  -1   6  10       43.80       43.95      1.81 o 
   0   6  10        9.68       11.17      1.14 o 
   1   6  10       32.19       35.03      2.05 o 
   2   6  10       13.56       12.82      2.80 o 
   3   6  10       12.04       10.82      1.87 o 
   4   6  10        1.83        0.00      2.63 o 
  -7   7  10        5.74        2.70      3.13 o 
  -6   7  10        0.13        0.00      2.75 o 
  -5   7  10       20.02       23.52      2.96 o 
  -4   7  10        0.71        0.00      2.56 o 
  -3   7  10        3.42        3.54      1.52 o 
  -2   7  10        0.09        0.00      1.64 o 
  -1   7  10        0.04        0.00      1.68 o 
   0   7  10        0.18        0.00      1.66 o 
   1   7  10        1.46        0.00      2.51 o 
   2   7  10        2.34        2.78      2.41 o 
   3   7  10        0.34        1.86      2.18 o 
  -5   8  10        3.43        3.57      2.81 o 
  -4   8  10        4.00        0.33      2.71 o 
  -3   8  10        1.46        0.00      2.97 o 
  -2   8  10        0.08        0.00      1.68 o 
  -1   8  10        1.74        2.66      1.82 o 
   0   8  10        0.20        0.00      1.86 o 
   1   8  10        2.39        0.00      2.99 o 
   2   8  10        0.33        0.00      2.79 o 
 -11   1  11        8.48       10.22      1.91 o 
 -10   1  11        4.19        1.46      2.46 o 
  -9   1  11        8.87        9.22      1.40 o 
  -8   1  11       41.12       39.83      2.03 o 
  -7   1  11       18.21       20.27      1.48 o 
  -6   1  11       49.38       49.32      1.87 o 
  -5   1  11        5.62        7.01      1.02 o 
  -4   1  11       99.78      105.29      2.20 o 
  -3   1  11       37.27       36.03      1.42 o 
  -2   1  11       80.48       75.56      1.33 o 
  -1   1  11       23.06       22.55      1.01 o 
   0   1  11       22.53       24.67      1.16 o 
   1   1  11        1.18        0.00      1.58 o 
   2   1  11      108.01      116.96      3.44 o 
   3   1  11        2.33        0.31      1.85 o 
   4   1  11        8.26        7.73      2.18 o 
   5   1  11        6.05        2.11      2.52 o 
   6   1  11        0.26        0.71      2.40 o 
 -10   2  11        0.46        2.55      2.08 o 
  -9   2  11        0.37        0.00      2.36 o 
  -8   2  11       71.47       69.38      3.68 o 
  -7   2  11        4.42        4.82      2.53 o 
  -6   2  11      129.88      134.40      2.88 o 
  -5   2  11       93.33      108.32      2.54 o 
  -4   2  11       24.55       20.62      1.39 o 
  -3   2  11      385.88      423.89      4.27 o 
  -2   2  11       14.75       11.82      1.03 o 
  -1   2  11      131.08      136.52      2.00 o 
   0   2  11        3.57        3.73      0.98 o 
   1   2  11       48.54       40.73      2.53 o 
   2   2  11        0.58        0.21      1.82 o 
   3   2  11        0.44        0.00      1.92 o 
   4   2  11        2.24        4.53      1.20 o 
   5   2  11        5.04        1.58      2.70 o 
   6   2  11        1.67        4.91      1.64 o 
 -10   3  11       11.39       11.39      2.88 o 
  -9   3  11        5.73        4.91      2.57 o 
  -8   3  11        0.12        0.00      2.39 o 
  -7   3  11        2.13        1.80      2.31 o 
  -6   3  11        4.54        2.90      2.36 o 
  -5   3  11       21.38       17.85      2.58 o 
  -4   3  11      110.65      119.52      2.68 o 
  -3   3  11       11.75       10.91      1.48 o 
  -2   3  11      105.67      104.69      1.92 o 
  -1   3  11        2.97        2.77      1.27 o 
   0   3  11       12.25       14.86      1.07 o 
   1   3  11        4.92        4.34      1.06 o 
   2   3  11        0.79        0.00      1.92 o 
   3   3  11        7.34        7.90      1.32 o 
   4   3  11       29.26       24.03      2.90 o 
   5   3  11       23.51       32.16      3.36 o 
   6   3  11       30.20       31.75      3.91 o 
 -10   4  11        1.62        0.75      2.84 o 
  -9   4  11        0.07        0.00      2.37 o 
  -8   4  11        0.80        0.00      2.33 o 
  -7   4  11        5.71        3.61      2.37 o 
  -6   4  11        6.22        7.70      2.16 o 
  -5   4  11        8.74        7.92      2.39 o 
  -4   4  11       24.05       21.66      2.59 o 
  -3   4  11       93.68       92.72      3.52 o 
  -2   4  11      133.07      138.55      2.32 o 
  -1   4  11       27.60       32.13      1.49 o 
   0   4  11       16.03       19.49      1.77 o 
   1   4  11        1.16        0.00      2.17 o 
   2   4  11        9.32        8.29      2.33 o 
   3   4  11       23.34       22.86      3.03 o 
   4   4  11       13.27        9.46      2.99 o 
   5   4  11       32.54       40.42      4.07 o 
  -9   5  11        5.87        6.73      3.02 o 
  -8   5  11        0.00        0.43      2.39 o 
  -7   5  11        2.99        0.00      2.43 o 
  -6   5  11       70.49       78.30      3.86 o 
  -5   5  11       46.69       52.53      3.07 o 
  -4   5  11      212.31      237.22      5.31 o 
  -3   5  11       13.68        9.46      2.71 o 
  -2   5  11      323.61      350.63      3.95 o 
  -1   5  11       15.35        9.92      1.95 o 
   0   5  11       77.17       83.94      2.27 o 
   1   5  11       10.16       10.03      2.59 o 
   2   5  11       22.48       17.53      2.86 o 
   3   5  11        0.40        2.13      2.19 o 
   4   5  11       24.64       25.32      3.19 o 
   5   5  11        1.20        3.33      2.83 o 
  -8   6  11        2.60        1.48      2.73 o 
  -7   6  11        0.36        0.00      2.75 o 
  -6   6  11        8.50        9.96      2.64 o 
  -5   6  11       49.74       43.90      3.56 o 
  -4   6  11       11.59        7.72      2.67 o 
  -3   6  11       75.82       69.74      3.75 o 
  -2   6  11        7.72        4.69      1.44 o 
  -1   6  11        0.45        2.29      1.61 o 
   0   6  11        0.22        0.11      1.62 o 
   1   6  11        0.18        0.00      2.45 o 
   2   6  11        3.67        3.68      2.64 o 
   3   6  11        0.07        0.00      2.51 o 
   4   6  11        1.88        0.00      2.82 o 
  -7   7  11        3.56        3.05      2.75 o 
  -6   7  11        4.74        0.00      3.20 o 
  -5   7  11        0.03        0.06      2.58 o 
  -4   7  11        9.21       10.46      2.86 o 
  -3   7  11        3.85        3.37      1.51 o 
  -2   7  11        0.05        0.78      1.67 o 
  -1   7  11        0.81        0.00      1.82 o 
   0   7  11        0.19        0.00      1.77 o 
   1   7  11        1.66        3.27      2.27 o 
   2   7  11       10.77       12.98      1.82 o 
   3   7  11        0.15        0.00      2.76 o 
  -5   8  11        1.22        0.00      3.13 o 
  -4   8  11        0.48        1.50      2.64 o 
  -3   8  11        0.23        2.27      2.54 o 
  -2   8  11        0.10        0.00      1.89 o 
  -1   8  11        0.56        0.00      1.87 o 
   0   8  11        0.15        0.29      1.91 o 
   1   8  11        0.22        2.18      2.53 o 
 -11   0  12        1.97        0.96      2.36 o 
 -10   0  12       24.77       23.35      2.82 o 
  -9   0  12        2.31        0.00      2.49 o 
  -8   0  12        0.39        0.00      1.85 o 
  -7   0  12       33.04       28.07      1.74 o 
  -6   0  12        0.09        0.08      1.74 o 
  -5   0  12       15.23       17.05      1.32 o 
  -4   0  12       13.49       13.55      1.08 o 
  -3   0  12      239.96      215.91      2.27 o 
  -2   0  12        0.93        1.16      0.99 o 
  -1   0  12       95.06       98.54      1.58 o 
   0   0  12       16.82       18.76      0.84 o 
   1   0  12        1.39        0.00      1.67 o 
   2   0  12        2.24        0.00      1.89 o 
   3   0  12        6.16        6.61      1.97 o 
   4   0  12        6.63        7.28      2.28 o 
   5   0  12        0.04        0.85      2.11 o 
   6   0  12        3.55        1.77      2.71 o 
 -10   1  12       12.72       10.54      2.79 o 
  -9   1  12       11.32        6.74      2.69 o 
  -8   1  12       51.58       59.87      2.39 o 
  -7   1  12       59.34       59.47      2.21 o 
  -6   1  12       19.24       17.80      1.39 o 
  -5   1  12        1.07        0.00      1.65 o 
  -4   1  12       61.49       60.26      1.91 o 
  -3   1  12       51.38       47.24      1.67 o 
  -2   1  12      101.44      100.41      1.77 o 
  -1   1  12        0.78        0.00      1.15 o 
   0   1  12       49.07       52.70      1.46 o 
   1   1  12        8.89        9.93      1.26 o 
   2   1  12       51.48       53.66      2.81 o 
   3   1  12        0.68        0.00      2.03 o 
   4   1  12       21.25       19.50      2.72 o 
   5   1  12        1.26        0.00      2.48 o 
   6   1  12        3.12        0.89      2.53 o 
 -10   2  12        0.98        3.17      2.27 o 
  -9   2  12       15.52       14.99      1.59 o 
  -8   2  12       36.96       36.22      3.27 o 
  -7   2  12      269.67      282.15      4.45 o 
  -6   2  12      206.30      227.29      4.19 o 
  -5   2  12      430.27      454.62      5.08 o 
  -4   2  12        1.39        0.12      1.92 o 
  -3   2  12       58.40       52.68      2.02 o 
  -2   2  12        5.38        4.56      0.90 o 
  -1   2  12       92.25       88.15      1.90 o 
   0   2  12      171.64      178.27      2.62 o 
   1   2  12      211.90      226.36      4.50 o 
   2   2  12       67.08       63.34      3.39 o 
   3   2  12       16.31       13.35      2.66 o 
   4   2  12        0.28        2.02      1.92 o 
   5   2  12        7.50        5.76      2.70 o 
   6   2  12        0.70        2.16      2.45 o 
 -10   3  12        1.04        0.85      2.42 o 
  -9   3  12        0.01        0.00      2.22 o 
  -8   3  12        1.94        0.33      2.27 o 
  -7   3  12       10.41       13.57      1.48 o 
  -6   3  12       30.81       36.03      1.76 o 
  -5   3  12        0.00        3.42      1.99 o 
  -4   3  12      183.67      190.95      3.52 o 
  -3   3  12        0.00        0.00      1.97 o 
  -2   3  12        8.35        6.05      1.53 o 
  -1   3  12       35.43       31.70      1.77 o 
   0   3  12       75.45       72.17      2.33 o 
   1   3  12       31.14       28.52      2.65 o 
   2   3  12        6.22        5.50      2.16 o 
   3   3  12        0.72        0.00      2.24 o 
   4   3  12        7.35        7.75      1.56 o 
   5   3  12        7.15        7.82      3.03 o 
  -9   4  12        6.15        9.13      2.65 o 
  -8   4  12        2.81        1.76      2.54 o 
  -7   4  12        1.98        2.11      1.17 o 
  -6   4  12       11.72        9.62      2.55 o 
  -5   4  12        4.88        7.23      1.43 o 
  -4   4  12       55.60       63.40      2.36 o 
  -3   4  12       52.02       52.20      2.07 o 
  -2   4  12       21.46       16.90      1.89 o 
  -1   4  12      223.47      222.32      3.50 o 
   0   4  12        6.96        2.42      1.72 o 
   1   4  12       23.28       21.97      2.65 o 
   2   4  12        0.25        0.00      2.41 o 
   3   4  12       10.86       10.54      2.51 o 
   4   4  12        0.20        0.00      2.72 o 
   5   4  12       29.48       44.71      3.76 o 
  -9   5  12        0.65        0.96      2.62 o 
  -8   5  12        1.34        0.00      2.48 o 
  -7   5  12        0.38        0.00      2.39 o 
  -6   5  12       65.54       67.18      3.98 o 
  -5   5  12        8.05        5.84      2.67 o 
  -4   5  12       81.04       89.89      4.09 o 
  -3   5  12       37.45       31.42      3.29 o 
  -2   5  12        2.66        5.88      1.39 o 
  -1   5  12       37.12       40.91      1.80 o 
   0   5  12       13.04        6.41      2.01 o 
   1   5  12        0.14        0.00      2.32 o 
   2   5  12        4.27        1.74      2.50 o 
   3   5  12        1.37        2.57      2.36 o 
   4   5  12        0.86        0.00      2.80 o 
  -8   6  12        0.59        0.00      2.98 o 
  -7   6  12        2.63        2.84      2.49 o 
  -6   6  12        1.90        0.00      2.73 o 
  -5   6  12       17.06       19.18      2.95 o 
  -4   6  12        2.12        2.87      2.44 o 
  -3   6  12       15.92       15.09      2.00 o 
  -2   6  12        9.55        6.45      2.04 o 
  -1   6  12        0.47        0.18      1.91 o 
   0   6  12        0.15        1.56      1.72 o 
   1   6  12        0.57        0.29      2.36 o 
   2   6  12        0.32        0.00      2.65 o 
   3   6  12        1.21        2.81      2.44 o 
  -6   7  12        7.85        9.68      3.01 o 
  -5   7  12        1.06        1.96      2.63 o 
  -4   7  12        1.13        0.00      2.78 o 
  -3   7  12        2.90        2.03      2.55 o 
  -2   7  12        0.36        1.90      1.77 o 
  -1   7  12        1.71        0.71      1.82 o 
   0   7  12        0.01        0.00      1.86 o 
   1   7  12        0.01        0.00      2.54 o 
   2   7  12        0.97        0.00      2.99 o 
  -4   8  12        0.30        0.00      2.82 o 
  -3   8  12        0.22        0.00      2.76 o 
  -2   8  12        0.15        0.00      2.02 o 
  -1   8  12        0.03        0.06      1.92 o 
 -10   1  13        0.07        0.00      2.30 o 
  -9   1  13        8.44        7.14      2.52 o 
  -8   1  13        1.49        5.28      1.50 o 
  -7   1  13       67.16       68.97      2.54 o 
  -6   1  13        3.85        0.00      2.02 o 
  -5   1  13        0.28        0.00      1.88 o 
  -4   1  13       70.60       70.60      2.14 o 
  -3   1  13        0.78        2.05      1.58 o 
  -2   1  13        0.77        0.00      1.21 o 
  -1   1  13        9.21        9.62      0.97 o 
   0   1  13        0.32        0.00      1.24 o 
   1   1  13       14.42       13.84      2.08 o 
   2   1  13        0.18        0.00      1.99 o 
   3   1  13       11.19       11.31      2.24 o 
   4   1  13       10.02        8.62      2.55 o 
   5   1  13        1.96        2.22      2.51 o 
 -10   2  13       13.07        8.85      3.12 o 
  -9   2  13        8.65        5.28      2.52 o 
  -8   2  13        0.41        3.39      2.03 o 
  -7   2  13      142.03      138.39      3.42 o 
  -6   2  13        4.82        6.67      1.63 o 
  -5   2  13      220.37      236.12      3.89 o 
  -4   2  13        2.78        2.58      2.08 o 
  -3   2  13      152.20      148.41      2.98 o 
  -2   2  13       14.97       13.39      1.28 o 
  -1   2  13      227.81      229.81      3.07 o 
   0   2  13       23.53       23.76      1.53 o 
   1   2  13       29.63       28.29      2.73 o 
   2   2  13       35.47       35.78      2.87 o 
   3   2  13        0.36        0.00      2.40 o 
   4   2  13        3.96        2.59      2.46 o 
   5   2  13        3.37        0.00      2.86 o 
 -10   3  13        0.49        3.11      2.47 o 
  -9   3  13        1.26        1.19      2.44 o 
  -8   3  13        2.29        0.00      2.23 o 
  -7   3  13       15.41       12.62      2.42 o 
  -6   3  13        3.81        3.71      1.96 o 
  -5   3  13       26.62       27.84      1.78 o 
  -4   3  13       27.54       26.77      1.83 o 
  -3   3  13        6.45        8.37      1.29 o 
  -2   3  13       17.24       18.95      1.18 o 
  -1   3  13        0.84        2.41      1.42 o 
   0   3  13        5.10        6.87      1.67 o 
   1   3  13        4.68        4.34      2.39 o 
   2   3  13        0.26        0.00      2.18 o 
   3   3  13        0.44        2.39      2.22 o 
   4   3  13       19.39       16.45      3.28 o 
   5   3  13        0.56        0.00      3.03 o 
  -9   4  13        8.24       11.30      2.96 o 
  -8   4  13        0.03        0.00      2.38 o 
  -7   4  13        0.00        0.00      2.23 o 
  -6   4  13        5.58        5.79      2.44 o 
  -5   4  13        4.86        0.00      2.51 o 
  -4   4  13        7.75        8.67      1.31 o 
  -3   4  13       12.97       14.83      1.51 o 
  -2   4  13        5.06        4.68      1.11 o 
  -1   4  13        7.73       10.02      1.84 o 
   0   4  13       31.92       28.82      2.17 o 
   1   4  13        3.59        3.35      2.29 o 
   2   4  13        2.28        0.00      2.61 o 
   3   4  13        0.00        0.00      2.62 o 
   4   4  13        0.02        0.00      2.46 o 
  -8   5  13        2.77        1.64      2.58 o 
  -7   5  13        5.45        4.03      2.78 o 
  -6   5  13        5.48        1.62      2.68 o 
  -5   5  13        1.80        0.00      2.60 o 
  -4   5  13      120.51      123.68      4.59 o 
  -3   5  13       22.47       18.09      3.06 o 
  -2   5  13       85.84       85.42      2.91 o 
  -1   5  13       13.28       15.31      2.10 o 
   0   5  13       37.85       43.33      1.97 o 
   1   5  13       15.36       12.23      3.07 o 
   2   5  13        6.41        5.15      2.68 o 
   3   5  13        1.59        3.85      2.42 o 
  -7   6  13        0.29        0.00      2.83 o 
  -6   6  13        3.60        1.02      2.75 o 
  -5   6  13        8.59        9.71      2.72 o 
  -4   6  13        2.87        0.00      2.82 o 
  -3   6  13      126.74      122.13      5.22 o 
  -2   6  13        0.90        0.00      2.09 o 
  -1   6  13      131.98      128.17      3.06 o 
   0   6  13        7.47        8.73      2.11 o 
   1   6  13        3.59        1.52      2.77 o 
   2   6  13        9.62       10.11      3.22 o 
  -6   7  13        1.64        3.01      2.86 o 
  -5   7  13        0.00        0.00      2.58 o 
  -4   7  13        1.83        4.53      2.77 o 
  -3   7  13        0.58        0.00      3.09 o 
  -2   7  13        2.51        1.52      2.05 o 
  -1   7  13        0.00        0.00      1.85 o 
   0   7  13        0.06        0.00      1.99 o 
   1   7  13        3.57        3.77      2.95 o 
 -10   0  14        0.35        0.00      2.44 o 
  -9   0  14        3.51        0.00      2.73 o 
  -8   0  14       84.76       87.46      2.84 o 
  -7   0  14        8.61        4.26      2.29 o 
  -6   0  14       65.48       59.02      2.27 o 
  -5   0  14       34.95       30.52      1.80 o 
  -4   0  14        0.70        0.30      1.83 o 
  -3   0  14      291.13      276.93      2.96 o 
  -2   0  14       17.64       18.86      0.99 o 
  -1   0  14       16.65       12.66      1.03 o 
   0   0  14       32.58       26.04      1.31 o 
   1   0  14       10.95       10.22      1.34 o 
   2   0  14        0.83        1.27      1.93 o 
   3   0  14       27.43       25.82      3.23 o 
   4   0  14        0.76        0.31      2.17 o 
   5   0  14        5.11        5.00      2.70 o 
 -10   1  14        4.12        1.05      2.59 o 
  -9   1  14        2.84        0.06      2.48 o 
  -8   1  14       20.16       18.23      1.90 o 
  -7   1  14       67.18       77.46      2.58 o 
  -6   1  14        0.37        0.10      2.18 o 
  -5   1  14       12.72       14.42      1.42 o 
  -4   1  14      172.53      179.26      3.31 o 
  -3   1  14        2.82        0.30      1.99 o 
  -2   1  14       91.89       98.09      2.04 o 
  -1   1  14        1.74        0.04      1.36 o 
   0   1  14        1.88        0.00      1.39 o 
   1   1  14        1.43        0.00      2.02 o 
   2   1  14        6.88        5.81      2.25 o 
   3   1  14        3.90        4.06      2.08 o 
   4   1  14        1.04        0.00      2.57 o 
   5   1  14        4.02        3.18      1.61 o 
 -10   2  14        8.12       12.66      1.80 o 
  -9   2  14       12.55       14.93      1.66 o 
  -8   2  14       23.56       24.49      1.98 o 
  -7   2  14        6.00        9.26      1.48 o 
  -6   2  14        1.03        0.59      2.18 o 
  -5   2  14       86.21       84.84      2.79 o 
  -4   2  14        1.86        0.76      2.25 o 
  -3   2  14      203.78      193.70      3.69 o 
  -2   2  14       72.65       75.14      2.03 o 
  -1   2  14       51.01       44.65      2.24 o 
   0   2  14       74.58       71.07      2.64 o 
   1   2  14        0.72        2.07      1.21 o 
   2   2  14        5.22        4.94      2.31 o 
   3   2  14       11.41        8.86      2.73 o 
   4   2  14        6.61        4.01      2.83 o 
  -9   3  14        1.11        4.40      2.27 o 
  -8   3  14        0.66        0.06      2.19 o 
  -7   3  14        0.84        0.00      2.19 o 
  -6   3  14        2.51        0.00      2.46 o 
  -5   3  14        7.32        5.83      1.38 o 
  -4   3  14        3.02        2.48      2.10 o 
  -3   3  14        0.66        0.00      2.37 o 
  -2   3  14        2.90        1.21      1.52 o 
  -1   3  14       43.96       46.70      1.81 o 
   0   3  14       38.02       34.59      2.24 o 
   1   3  14       42.12       50.04      3.06 o 
   2   3  14       23.56       20.03      3.05 o 
   3   3  14        6.37        7.17      2.68 o 
   4   3  14        3.42        5.64      2.70 o 
  -9   4  14        6.38        7.56      2.79 o 
  -8   4  14        0.07        0.00      2.52 o 
  -7   4  14        3.49        2.18      2.29 o 
  -6   4  14        2.23        0.95      2.26 o 
  -5   4  14       36.15       40.16      2.05 o 
  -4   4  14        4.91        2.37      2.33 o 
  -3   4  14        0.19        0.00      2.28 o 
  -2   4  14        2.97        0.00      1.71 o 
  -1   4  14       18.43       13.76      2.05 o 
   0   4  14        4.20        3.09      1.73 o 
   1   4  14        0.26        0.00      2.48 o 
   2   4  14        0.31        0.00      2.58 o 
   3   4  14        0.00        0.00      2.48 o 
  -8   5  14        5.65        7.01      1.76 o 
  -7   5  14        0.05        0.95      2.59 o 
  -6   5  14        3.03        3.45      2.45 o 
  -5   5  14        0.03        1.45      2.31 o 
  -4   5  14        1.62        3.43      2.50 o 
  -3   5  14        5.65        2.21      3.00 o 
  -2   5  14        9.23        8.84      2.15 o 
  -1   5  14        4.66        4.50      1.51 o 
   0   5  14        1.76        1.46      1.99 o 
   1   5  14        0.00        0.00      2.58 o 
   2   5  14        1.40        0.00      2.88 o 
   3   5  14        1.67        0.28      2.90 o 
  -7   6  14        3.02        0.00      3.34 o 
  -6   6  14        0.00        5.23      1.60 o 
  -5   6  14       11.68        6.46      3.18 o 
  -4   6  14       13.77       12.03      3.21 o 
  -3   6  14       61.37       69.85      4.59 o 
  -2   6  14       76.78       79.52      3.42 o 
  -1   6  14       36.61       42.49      2.85 o 
   0   6  14       23.12       22.24      2.67 o 
   1   6  14        1.23        0.00      3.06 o 
  -5   7  14        1.25        2.19      2.65 o 
  -4   7  14        0.26        0.00      3.29 o 
  -3   7  14        5.68        3.66      3.25 o 
  -2   7  14        0.53        0.00      2.03 o 
  -1   7  14        0.57        0.08      1.97 o 
   0   7  14        0.37        0.00      2.02 o 
 -10   1  15        0.10        1.09      2.25 o 
  -9   1  15        2.24        3.79      1.41 o 
  -8   1  15       41.89       37.34      2.39 o 
  -7   1  15        0.16        0.81      2.36 o 
  -6   1  15      142.10      134.49      3.29 o 
  -5   1  15       14.75       11.33      1.64 o 
  -4   1  15      112.76      108.24      3.06 o 
  -3   1  15        2.94        2.48      2.12 o 
  -2   1  15       63.72       59.53      1.88 o 
  -1   1  15        0.55        0.00      1.59 o 
   0   1  15        2.72        0.00      1.67 o 
   1   1  15        5.54        4.75      2.39 o 
   2   1  15        0.00        1.89      1.93 o 
   3   1  15        0.07        0.00      2.26 o 
   4   1  15        0.67        0.75      2.50 o 
 -10   2  15        6.29        8.43      2.98 o 
  -9   2  15        1.21        0.00      2.77 o 
  -8   2  15        4.32        1.37      2.44 o 
  -7   2  15        5.51        3.13      1.29 o 
  -6   2  15        0.30        0.05      2.06 o 
  -5   2  15      158.57      146.57      3.55 o 
  -4   2  15        7.94        4.79      2.61 o 
  -3   2  15      184.48      173.68      3.61 o 
  -2   2  15       28.45       26.24      1.42 o 
  -1   2  15        5.02        3.40      1.64 o 
   0   2  15       26.52       26.30      1.89 o 
   1   2  15        0.22        0.00      2.25 o 
   2   2  15        0.07        0.00      2.67 o 
   3   2  15        0.11        0.00      2.75 o 
   4   2  15        0.31        1.04      2.38 o 
  -9   3  15        2.31        1.88      2.77 o 
  -8   3  15        2.87        2.42      2.66 o 
  -7   3  15        0.01        0.00      2.42 o 
  -6   3  15        2.82        3.20      1.22 o 
  -5   3  15        3.53        2.06      2.27 o 
  -4   3  15       11.94       12.46      1.77 o 
  -3   3  15        7.13        7.27      1.35 o 
  -2   3  15       21.98       17.90      1.37 o 
  -1   3  15        3.47        4.01      1.72 o 
   0   3  15       88.17       82.78      3.01 o 
   1   3  15       33.03       36.97      3.31 o 
   2   3  15        7.92        4.49      2.70 o 
   3   3  15       16.71        9.40      3.30 o 
  -9   4  15        3.11        4.30      2.84 o 
  -8   4  15        0.43        0.00      2.53 o 
  -7   4  15       12.25       12.83      1.71 o 
  -6   4  15        0.28        0.00      2.38 o 
  -5   4  15        0.55        0.00      2.32 o 
  -4   4  15        7.01        5.37      1.61 o 
  -3   4  15        4.08        5.78      1.39 o 
  -2   4  15        2.24        0.42      1.74 o 
  -1   4  15       15.28       14.56      2.01 o 
   0   4  15       15.08       14.72      2.11 o 
   1   4  15        8.92        8.50      2.74 o 
   2   4  15        0.11        0.00      2.48 o 
   3   4  15        2.73        3.05      2.75 o 
  -8   5  15       13.25       11.65      3.51 o 
  -7   5  15        2.03        0.00      2.79 o 
  -6   5  15       13.31       12.94      3.14 o 
  -5   5  15        0.18        0.00      2.65 o 
  -4   5  15        2.72        0.00      2.71 o 
  -3   5  15        0.98        0.41      2.70 o 
  -2   5  15       92.15       83.11      3.25 o 
  -1   5  15        0.97        0.00      2.04 o 
   0   5  15       45.82       44.97      2.69 o 
   1   5  15       15.92       14.89      3.47 o 
   2   5  15        7.88        6.61      3.24 o 
  -6   6  15        5.26        2.55      3.10 o 
  -5   6  15        5.52        6.04      2.96 o 
  -4   6  15        8.05        5.75      3.08 o 
  -3   6  15        3.39        0.00      3.30 o 
  -2   6  15       15.17        9.36      2.62 o 
  -1   6  15       10.70        6.96      2.44 o 
   0   6  15        7.58        9.83      2.29 o 
  -3   7  15        2.32        2.49      3.10 o 
  -9   0  16       36.34       33.95      2.26 o 
  -8   0  16       38.54       38.00      2.24 o 
  -7   0  16      153.41      166.12      3.92 o 
  -6   0  16       46.40       47.30      2.30 o 
  -5   0  16        7.38        4.22      2.10 o 
  -4   0  16       16.14       15.43      1.55 o 
  -3   0  16       53.43       46.82      1.79 o 
  -2   0  16        0.33        0.53      1.47 o 
  -1   0  16        3.21        2.14      1.63 o 
   0   0  16        0.01        0.00      1.55 o 
   1   0  16        0.10        1.59      2.04 o 
   2   0  16       21.41       25.37      2.70 o 
   3   0  16        0.20        3.82      2.19 o 
  -9   1  16        9.87       10.25      1.76 o 
  -8   1  16        6.21        3.47      2.73 o 
  -7   1  16       15.92       20.83      1.89 o 
  -6   1  16       14.12       17.17      1.83 o 
  -5   1  16        6.13        3.07      2.28 o 
  -4   1  16       16.01        9.30      1.80 o 
  -3   1  16       53.26       52.54      2.24 o 
  -2   1  16       97.95       95.82      2.44 o 
  -1   1  16       33.10       34.67      1.82 o 
   0   1  16       54.20       56.87      2.68 o 
   1   1  16        7.86        5.10      2.83 o 
   2   1  16        0.01        0.00      2.55 o 
   3   1  16        1.78        1.01      1.46 o 
  -9   2  16       17.18       14.90      3.38 o 
  -8   2  16        0.02        0.81      2.38 o 
  -7   2  16       28.52       32.90      2.05 o 
  -6   2  16        0.21        0.00      2.27 o 
  -5   2  16        5.41        6.32      1.31 o 
  -4   2  16        6.83        3.80      2.40 o 
  -3   2  16       10.53       10.41      1.66 o 
  -2   2  16       12.97        9.99      1.36 o 
  -1   2  16        0.37        0.00      1.77 o 
   0   2  16        0.05        0.00      1.73 o 
   1   2  16        9.45        5.58      2.72 o 
   2   2  16        0.10        0.00      2.55 o 
   3   2  16        0.45        3.80      2.26 o 
  -9   3  16        1.41        2.51      2.65 o 
  -8   3  16        6.22        7.06      1.63 o 
  -7   3  16        0.22        0.00      2.38 o 
  -6   3  16        0.05        0.99      2.19 o 
  -5   3  16        0.37        0.62      2.23 o 
  -4   3  16       10.79       10.56      1.42 o 
  -3   3  16        0.10        1.03      2.17 o 
  -2   3  16        5.80        2.70      1.77 o 
  -1   3  16        5.27        2.81      1.80 o 
   0   3  16        4.55        2.85      1.86 o 
   1   3  16        3.01        6.05      1.35 o 
   2   3  16        0.40        1.48      2.54 o 
  -8   4  16        0.58        0.00      2.73 o 
  -7   4  16        3.80        2.78      2.49 o 
  -6   4  16        0.05        0.81      2.27 o 
  -5   4  16        1.16        0.18      2.53 o 
  -4   4  16        8.45        6.73      2.60 o 
  -3   4  16        0.74        0.00      2.52 o 
  -2   4  16        1.88        4.20      1.02 o 
  -1   4  16       10.14        7.70      1.98 o 
   0   4  16        2.36        0.00      1.98 o 
   1   4  16       14.33       17.61      2.91 o 
   2   4  16        2.22        0.82      2.92 o 
  -7   5  16        0.89        1.73      2.73 o 
  -6   5  16        1.86        4.80      2.86 o 
  -5   5  16        1.37        0.00      2.89 o 
  -4   5  16        2.61        0.00      2.85 o 
  -3   5  16        6.00        4.06      2.95 o 
  -2   5  16        2.35        0.64      2.03 o 
  -1   5  16        1.74        3.39      1.88 o 
   0   5  16        0.24        0.00      2.00 o 
   1   5  16        1.83        3.37      2.78 o 
  -5   6  16        2.02        0.00      3.12 o 
  -4   6  16        0.31        1.72      2.74 o 
  -3   6  16        1.70        0.82      3.07 o 
  -2   6  16        0.34        1.39      2.04 o 
  -1   6  16        4.86        3.52      2.40 o 
  -9   1  17        1.30        1.65      2.73 o 
  -8   1  17        7.90       11.42      1.78 o 
  -7   1  17        0.02        0.00      2.47 o 
  -6   1  17        7.88        5.73      1.39 o 
  -5   1  17        2.88        0.00      2.57 o 
  -4   1  17      145.43      144.88      3.62 o 
  -3   1  17       33.60       36.36      2.23 o 
  -2   1  17      102.72      102.49      2.65 o 
  -1   1  17      148.00      153.16      3.10 o 
   0   1  17       18.02       10.97      2.27 o 
   1   1  17       38.64       42.23      3.53 o 
   2   1  17        0.05        0.00      2.48 o 
  -9   2  17        0.82        2.94      2.77 o 
  -8   2  17        6.74        7.28      1.57 o 
  -7   2  17        6.18        4.15      2.59 o 
  -6   2  17        1.48        0.00      2.47 o 
  -5   2  17        0.00        0.80      2.12 o 
  -4   2  17        2.30        0.00      2.57 o 
  -3   2  17        7.35        3.28      2.49 o 
  -2   2  17        0.18        0.19      1.67 o 
  -1   2  17       29.47       30.28      2.30 o 
   0   2  17        1.75        0.00      1.88 o 
   1   2  17        3.51        2.70      2.64 o 
   2   2  17        1.44        0.00      2.55 o 
  -8   3  17        0.00        0.61      2.67 o 
  -7   3  17        1.24        0.00      2.59 o 
  -6   3  17       23.82       29.85      1.94 o 
  -5   3  17        1.35        1.86      2.44 o 
  -4   3  17       26.12       25.19      1.98 o 
  -3   3  17        0.82        2.21      2.35 o 
  -2   3  17        4.09        3.21      1.72 o 
  -1   3  17        0.10        0.00      1.74 o 
   0   3  17        7.53        7.69      1.96 o 
   1   3  17        0.01        1.28      2.34 o 
  -7   4  17        1.14        1.63      2.41 o 
  -6   4  17        0.18        2.82      2.23 o 
  -5   4  17        1.07        2.36      2.32 o 
  -4   4  17        0.02        0.00      2.55 o 
  -3   4  17        1.53        1.73      2.51 o 
  -2   4  17        0.00        0.00      1.74 o 
  -1   4  17        0.19        0.00      1.97 o 
   0   4  17        0.69        0.84      1.90 o 
   1   4  17        0.00        0.00      2.87 o 
  -6   5  17        0.95        2.81      2.91 o 
  -5   5  17        0.18        2.67      2.63 o 
  -4   5  17        0.10        0.00      2.88 o 
  -3   5  17        0.02        0.00      2.91 o 
  -2   5  17        0.08        1.04      1.82 o 
  -1   5  17        0.32        0.09      1.90 o 
  -8   0  18        4.24        4.66      1.70 o 
  -7   0  18       17.53       17.88      1.89 o 
  -6   0  18        1.40        2.52      2.19 o 
  -5   0  18        4.83        0.00      2.53 o 
  -4   0  18        2.36        1.86      2.36 o 
  -3   0  18      110.79      103.86      3.18 o 
  -2   0  18       10.81       12.62      1.48 o 
  -1   0  18      120.20      119.77      3.12 o 
   0   0  18        6.54        5.66      2.16 o 
   1   0  18        8.80        6.30      2.97 o 
  -8   1  18       41.92       44.50      2.75 o 
  -7   1  18        1.60        4.29      2.56 o 
  -6   1  18       19.25       22.51      1.88 o 
  -5   1  18        0.04        1.73      2.27 o 
  -4   1  18        3.57        0.88      2.60 o 
  -3   1  18        2.14        1.75      2.44 o 
  -2   1  18        0.48        0.00      1.88 o 
  -1   1  18       43.36       41.06      2.05 o 
   0   1  18        0.00        0.75      1.41 o 
   1   1  18       10.55       10.30      3.16 o 
  -8   2  18       15.06       16.74      2.19 o 
  -7   2  18        8.26        3.34      2.91 o 
  -6   2  18       14.73       17.20      1.89 o 
  -5   2  18        8.28        7.06      1.72 o 
  -4   2  18        0.22        0.00      2.35 o 
  -3   2  18        0.16        1.98      2.30 o 
  -2   2  18        0.68        0.00      1.83 o 
  -1   2  18       19.63       18.80      2.15 o 
   0   2  18        0.76        1.69      1.82 o 
   1   2  18        5.90        0.00      3.10 o 
  -7   3  18        0.05        0.00      2.67 o 
  -6   3  18        9.88        2.63      3.02 o 
  -5   3  18        0.32        0.00      2.57 o 
  -4   3  18       10.35        5.85      2.82 o 
  -3   3  18        0.01        0.00      2.38 o 
  -2   3  18        4.40        0.00      1.92 o 
  -1   3  18        2.36        2.22      1.87 o 
   0   3  18        3.68        3.44      1.84 o 
  -6   4  18        0.07        1.18      2.53 o 
  -5   4  18        1.44        0.00      2.82 o 
  -4   4  18        0.57        0.00      2.46 o 
  -3   4  18        2.35        4.97      2.53 o 
  -2   4  18        0.00        0.00      1.90 o 
  -1   4  18        0.64        0.33      1.80 o 
  -4   5  18        2.41        0.50      3.17 o 
  -3   5  18        0.80        0.00      3.13 o 
  -8   1  19        0.02        0.00      2.69 o 
  -7   1  19        2.95        0.00      2.67 o 
  -6   1  19        0.23        0.00      2.52 o 
  -5   1  19       15.81       16.63      1.73 o 
  -4   1  19        2.71        4.66      1.40 o 
  -3   1  19        4.14        0.00      2.92 o 
  -2   1  19        2.43        2.21      1.97 o 
  -1   1  19        0.06        0.00      2.03 o 
   0   1  19        1.32        2.40      1.49 o 
  -7   2  19        6.92       12.66      1.99 o 
  -6   2  19        3.80        1.35      2.85 o 
  -5   2  19       16.78       12.90      1.89 o 
  -4   2  19        1.44        0.00      2.87 o 
  -3   2  19       12.53       11.59      1.86 o 
  -2   2  19        7.29        7.13      1.88 o 
  -1   2  19        2.82        1.08      1.98 o 
   0   2  19        6.54        4.55      2.09 o 
  -6   3  19        0.52        0.42      2.57 o 
  -5   3  19        7.38        4.37      2.92 o 
  -4   3  19        2.29        2.96      2.62 o 
  -3   3  19       18.44       17.37      2.17 o 
  -2   3  19        1.59        1.87      1.81 o 
  -1   3  19        2.20        0.00      2.07 o 
  -5   4  19        0.12        0.00      2.81 o 
  -4   4  19        0.62        0.71      2.70 o 
  -3   4  19        0.25        0.00      2.92 o 
  -6   0  20        2.70        3.28      2.69 o 
  -5   0  20        0.00        0.00      2.71 o 
  -4   0  20        7.88        2.29      2.93 o 
  -3   0  20        2.08        0.00      3.02 o 
  -2   0  20      125.89      117.41      3.48 o 
  -1   0  20        7.13        5.60      2.49 o 
  -6   1  20       10.58       10.38      1.95 o 
  -5   1  20        5.58        0.55      3.22 o 
  -4   1  20        0.71        1.29      2.59 o 
  -3   1  20        3.84        4.27      2.85 o 
  -2   1  20       14.43       11.95      2.33 o 
  -6   2  20        0.23        0.79      2.70 o 
  -5   2  20        1.48        0.00      2.90 o 
  -4   2  20        2.29        2.15      2.69 o 
  -3   2  20        2.59        2.29      2.72 o 
  -2   2  20        0.04        0.03      1.91 o 
                                                 
